# Supplementary material for: Optimization of oviposition trap settings to monitor populations of Aedes mosquitoes, vectors of arboviruses in La Reunion
Source: Sci Rep. 2022 Nov 2;12:18450. doi: 10.1038/s41598-022-23137-5 (PMC9630495; doi:10.1038/s41598-022-23137-5)
Supplement: Supplementary file 2 — Supplementary Information. [file 41598_2022_23137_MOESM2_ESM.zip]

Archive with 16 entries (10 files):
- nature-scirep.csl
- doc/
- tab/
- src/
- src/functions.R
- src/packages.R
- img/
- img/fig1.png
- figs/
- data/
- data/Captures_ovi_12022021.csv
- data/Captures_ovi_12022021.csv~
- data/preliminary_surveys.csv
- data/prelim_ovitrap.csv
- make_ovitrap.R
- OviTrap.Rmd
