# Supplementary material for: Optimization of oviposition trap settings to monitor populations of Aedes mosquitoes, vectors of arboviruses in La Reunion
Source: Sci Rep. 2022 Nov 2;12:18450. doi: 10.1038/s41598-022-23137-5 (PMC9630495; doi:10.1038/s41598-022-23137-5)
Supplement: Supplementary file 2 — Supplementary Information. [file 41598_2022_23137_MOESM2_ESM.zip › src/packages.R]

# Basic packages commonly used for all targets
pacman::p_load(
            aods3,
            bookdown,
            Cairo,
            cowplot,
            distill,
            drake,
            extrafont,
            furrr,
            gam,
            gratia,
            ggplotify,
            grid,
            gridExtra,
            jpeg,
            kableExtra,
            knitr,
            lattice,
            latticeExtra,
            magick,
            MASS,
            mosaic,
            MuMIn,
            pacman,
            png,
            pscl,
            RColorBrewer,
            reshape2,
            rjson,
            rmarkdown,
            scico,
            splines,
            stringr,
            tidyverse,
            tinytex,
            webshot
        )
