# Supplementary material for: Optimization of oviposition trap settings to monitor populations of Aedes mosquitoes, vectors of arboviruses in La Reunion
Source: Sci Rep. 2022 Nov 2;12:18450. doi: 10.1038/s41598-022-23137-5 (PMC9630495; doi:10.1038/s41598-022-23137-5)
Supplement: Supplementary file 2 — Supplementary Information. [file 41598_2022_23137_MOESM2_ESM.zip › data/Captures_ovi_12022021.csv~]

N�	Sites	Num_Ovitrap	Position_ovi	Arbre	Position_arbre	Position_1	Position_2	Date_pose	Heure_pose	Date_releve	Heure_releve	Nombre_oeufs	Type	Appat	Mat_Org	Support_ponte	Papier	Feuille	Remarque	Nombre_larves_aeg	Nombre_larves_albo
1	Ravine_Damour	A1 Nancy	A1	Nancy	1	1	0	30/11/2020	10:20:00	03/12/2020	10:05:00	38	oviplastique	rien	0	papier	1	0		0	23
2	Ravine_Damour	B1 Nancy	B1	Nancy	1	1	0	30/11/2020	10:20:00	03/12/2020	10:05:00	82	oviplastique	bouffe	1	papier	1	0		4	40
3	Ravine_Damour	C1 Nancy	C1	Nancy	1	1	0	30/11/2020	10:20:00	03/12/2020	10:05:00	1	oviplastique	rien	0	feuille	0	1		0	0
4	Ravine_Damour	D1 Nancy	D1	Nancy	1	1	0	30/11/2020	10:20:00	03/12/2020	10:05:00	3	oviplastique	bouffe	1	feuille	0	1		0	3
5	Ravine_Damour	A2 Nancy	A2	Nancy	2	0	1	30/11/2020	10:20:00	03/12/2020	10:05:00	47	oviplastique	rien	0	papier	1	0		0	38
6	Ravine_Damour	B2 Nancy	B2	Nancy	2	0	1	30/11/2020	10:20:00	03/12/2020	10:05:00	89	oviplastique	bouffe	1	papier	1	0		0	89
7	Ravine_Damour	C2 Nancy	C2	Nancy	2	0	1	30/11/2020	10:20:00	03/12/2020	10:05:00	33	oviplastique	rien	0	feuille	0	1		0	33
8	Ravine_Damour	D2 Nancy	D2	Nancy	2	0	1	30/11/2020	10:20:00	03/12/2020	10:05:00	3	oviplastique	bouffe	1	feuille	0	1		0	0
9	Ravine_Damour	A1 Priscilla	A1	Priscilla	1	1	0	30/11/2020	10:56:00	03/12/2020	10:57:00	28	oviplastique	rien	0	papier	1	0		0	15
10	Ravine_Damour	B1 Priscilla	B1	Priscilla	1	1	0	30/11/2020	10:56:00	03/12/2020	10:57:00	161	oviplastique	bouffe	1	papier	1	0		7	110
11	Ravine_Damour	C1 Priscilla	C1	Priscilla	1	1	0	30/11/2020	10:56:00	03/12/2020	10:57:00	6	oviplastique	rien	0	feuille	0	1		6	0
12	Ravine_Damour	D1 Priscilla	D1	Priscilla	1	1	0	30/11/2020	10:56:00	03/12/2020	10:57:00	26	oviplastique	bouffe	1	feuille	0	1		11	13
13	Ravine_Damour	A2 Priscilla	A2	Priscilla	2	0	1	30/11/2020	10:56:00	03/12/2020	10:57:00	28	oviplastique	rien	0	papier	1	0		0	13
14	Ravine_Damour	B2 Priscilla	B2	Priscilla	2	0	1	30/11/2020	10:56:00	03/12/2020	10:57:00	80	oviplastique	bouffe	1	papier	1	0		0	50
15	Ravine_Damour	C2 Priscilla	C2	Priscilla	2	0	1	30/11/2020	10:56:00	03/12/2020	10:57:00	0	oviplastique	rien	0	feuille	0	1		0	0
16	Ravine_Damour	D2 Priscilla	D2	Priscilla	2	0	1	30/11/2020	10:56:00	03/12/2020	10:57:00	7	oviplastique	bouffe	1	feuille	0	1		0	0
17	Verger_Langevin	E1 Elvis	E1	Elvis	1	1	0	30/11/2020	12:00:00	03/12/2020	11:40:00	52	oviplastique	rien	0	papier	1	0		0	52
18	Verger_Langevin	F1 Elvis	F1	Elvis	1	1	0	30/11/2020	12:00:00	03/12/2020	11:40:00	56	oviplastique	bouffe	1	papier	1	0		1	13
19	Verger_Langevin	G1 Elvis	G1	Elvis	1	1	0	30/11/2020	12:00:00	03/12/2020	11:40:00	31	oviplastique	rien	0	feuille	0	1		0	16
20	Verger_Langevin	H1 Elvis	H1	Elvis	1	1	0	30/11/2020	12:00:00	03/12/2020	11:40:00	30	oviplastique	bouffe	1	feuille	0	1	H1 vide mais �ufs	16	14
21	Verger_Langevin	E2 Elvis	E2	Elvis	2	0	1	30/11/2020	12:00:00	03/12/2020	11:40:00	22	oviplastique	rien	0	papier	1	0		0	22
22	Verger_Langevin	F2 Elvis	F2	Elvis	2	0	1	30/11/2020	12:00:00	03/12/2020	11:40:00	0	oviplastique	bouffe	1	papier	1	0		0	0
23	Verger_Langevin	G2 Elvis	G2	Elvis	2	0	1	30/11/2020	12:00:00	03/12/2020	11:40:00	5	oviplastique	rien	0	feuille	0	1		0	2
24	Verger_Langevin	H2 Elvis	H2	Elvis	2	0	1	30/11/2020	12:00:00	03/12/2020	11:40:00	1	oviplastique	bouffe	1	feuille	0	1		0	0
25	Verger_Langevin	E1 Ray	E1	Ray	1	1	0	30/11/2020	12:15:00	03/12/2020	12:15:00	4	oviplastique	rien	0	papier	1	0	E1 tomb� aucun �uf	0	4
26	Verger_Langevin	F1 Ray	F1	Ray	1	1	0	30/11/2020	12:15:00	03/12/2020	12:15:00	205	oviplastique	bouffe	1	papier	1	0		0	153
27	Verger_Langevin	G1 Ray	G1	Ray	1	1	0	30/11/2020	12:15:00	03/12/2020	12:15:00	5	oviplastique	rien	0	feuille	0	1	Feuille moisie	0	0
28	Verger_Langevin	H1 Ray	H1	Ray	1	1	0	30/11/2020	12:15:00	03/12/2020	12:15:00	2	oviplastique	bouffe	1	feuille	0	1		0	2
29	Verger_Langevin	E2 Ray	E2	Ray	2	0	1	30/11/2020	12:15:00	03/12/2020	12:15:00	142	oviplastique	rien	0	papier	1	0		0	90
30	Verger_Langevin	F2 Ray	F2	Ray	2	0	1	30/11/2020	12:15:00	03/12/2020	12:15:00	131	oviplastique	bouffe	1	papier	1	0		0	116
31	Verger_Langevin	G2 Ray	G2	Ray	2	0	1	30/11/2020	12:15:00	03/12/2020	12:15:00	0	oviplastique	rien	0	feuille	0	1	feuille moisie et �ufs disparus	0	0
32	Verger_Langevin	H2 Ray	H2	Ray	2	0	1	30/11/2020	12:15:00	03/12/2020	12:15:00	0	oviplastique	bouffe	1	feuille	0	1	feuille moisie et �ufs disparus	0	0
33	Ravine_Damour	A1 Nancy	A1	Nancy	1	1	0	03/12/2020	10:05:00	07/12/2020	09:42:00	46	oviplastique	bouffe	1	feuille	0	1		1	20
34	Ravine_Damour	B1 Nancy	B1	Nancy	1	1	0	03/12/2020	10:05:00	07/12/2020	09:42:00	97	oviplastique	rien	0	papier	1	0		0	75
35	Ravine_Damour	C1 Nancy	C1	Nancy	1	1	0	03/12/2020	10:05:00	07/12/2020	09:42:00	322	oviplastique	bouffe	1	papier	1	0		0	158
36	Ravine_Damour	D1 Nancy	D1	Nancy	1	1	0	03/12/2020	10:05:00	07/12/2020	09:42:00	18	oviplastique	rien	0	feuille	0	1		4	7
37	Ravine_Damour	A2 Nancy	A2	Nancy	2	0	1	03/12/2020	10:05:00	07/12/2020	09:42:00	36	oviplastique	bouffe	1	feuille	0	1		1	14
38	Ravine_Damour	B2 Nancy	B2	Nancy	2	0	1	03/12/2020	10:05:00	07/12/2020	09:42:00	103	oviplastique	rien	0	papier	1	0		0	44
39	Ravine_Damour	C2 Nancy	C2	Nancy	2	0	1	03/12/2020	10:05:00	07/12/2020	09:42:00	150	oviplastique	bouffe	1	papier	1	0		51	33
40	Ravine_Damour	D2 Nancy	D2	Nancy	2	0	1	03/12/2020	10:05:00	07/12/2020	09:42:00	5	oviplastique	rien	0	feuille	0	1		4	0
41	Ravine_Damour	A1 Priscilla	A1	Priscilla	1	1	0	03/12/2020	10:57:00	07/12/2020	10:05:00	18	oviplastique	bouffe	1	feuille	0	1		8	0
42	Ravine_Damour	B1 Priscilla	B1	Priscilla	1	1	0	03/12/2020	10:57:00	07/12/2020	10:05:00	129	oviplastique	rien	0	papier	1	0		12	83
43	Ravine_Damour	C1 Priscilla	C1	Priscilla	1	1	0	03/12/2020	10:57:00	07/12/2020	10:05:00	119	oviplastique	bouffe	1	papier	1	0		9	53
44	Ravine_Damour	D1 Priscilla	D1	Priscilla	1	1	0	03/12/2020	10:57:00	07/12/2020	10:05:00	32	oviplastique	rien	0	feuille	0	1		25	5
45	Ravine_Damour	A2 Priscilla	A2	Priscilla	2	0	1	03/12/2020	10:57:00	07/12/2020	10:05:00	46	oviplastique	bouffe	1	feuille	0	1		0	17
46	Ravine_Damour	B2 Priscilla	B2	Priscilla	2	0	1	03/12/2020	10:57:00	07/12/2020	10:05:00	34	oviplastique	rien	0	papier	1	0		0	20
47	Ravine_Damour	C2 Priscilla	C2	Priscilla	2	0	1	03/12/2020	10:57:00	07/12/2020	10:05:00	39	oviplastique	bouffe	1	papier	1	0		0	16
48	Ravine_Damour	D2 Priscilla	D2	Priscilla	2	0	1	03/12/2020	10:57:00	07/12/2020	10:05:00	20	oviplastique	rien	0	feuille	0	1		1	2
49	Verger_Langevin	E1 Elvis	E1	Elvis	1	1	0	03/12/2020	11:40:00	07/12/2020	10:50:00	43	oviplastique	bouffe	1	feuille	0	1		8	15
50	Verger_Langevin	F1 Elvis	F1	Elvis	1	1	0	03/12/2020	11:40:00	07/12/2020	10:50:00	102	oviplastique	rien	0	papier	1	0		0	35
51	Verger_Langevin	G1 Elvis	G1	Elvis	1	1	0	03/12/2020	11:40:00	07/12/2020	10:50:00	296	oviplastique	bouffe	1	papier	1	0		2	93
52	Verger_Langevin	H1 Elvis	H1	Elvis	1	1	0	03/12/2020	11:40:00	07/12/2020	10:50:00	24	oviplastique	rien	0	feuille	0	1		3	1
53	Verger_Langevin	E2 Elvis	E2	Elvis	2	0	1	03/12/2020	11:40:00	07/12/2020	10:50:00	18	oviplastique	bouffe	1	feuille	0	1		0	18
54	Verger_Langevin	F2 Elvis	F2	Elvis	2	0	1	03/12/2020	11:40:00	07/12/2020	10:50:00	25	oviplastique	rien	0	papier	1	0		0	8
55	Verger_Langevin	G2 Elvis	G2	Elvis	2	0	1	03/12/2020	11:40:00	07/12/2020	10:50:00	43	oviplastique	bouffe	1	papier	1	0	tomb� vide	0	32
56	Verger_Langevin	H2 Elvis	H2	Elvis	2	0	1	03/12/2020	11:40:00	07/12/2020	10:50:00	49	oviplastique	rien	0	feuille	0	1		0	11
57	Verger_Langevin	E1 Ray	E1	Ray	1	1	0	03/12/2020	12:15:00	07/12/2020	11:15:00	44	oviplastique	bouffe	1	feuille	0	1		9	23
58	Verger_Langevin	F1 Ray	F1	Ray	1	1	0	03/12/2020	12:15:00	07/12/2020	11:15:00	411	oviplastique	rien	0	papier	1	0		19	272
59	Verger_Langevin	G1 Ray	G1	Ray	1	1	0	03/12/2020	12:15:00	07/12/2020	11:15:00	548	oviplastique	bouffe	1	papier	1	0		147	152
60	Verger_Langevin	H1 Ray	H1	Ray	1	1	0	03/12/2020	12:15:00	07/12/2020	11:15:00	15	oviplastique	rien	0	feuille	0	1	tomb� vide	1	12
61	Verger_Langevin	E2 Ray	E2	Ray	2	0	1	03/12/2020	12:15:00	07/12/2020	11:15:00	8	oviplastique	bouffe	1	feuille	0	1		0	2
62	Verger_Langevin	F2 Ray	F2	Ray	2	0	1	03/12/2020	12:15:00	07/12/2020	11:15:00	245	oviplastique	rien	0	papier	1	0		0	140
63	Verger_Langevin	G2 Ray	G2	Ray	2	0	1	03/12/2020	12:15:00	07/12/2020	11:15:00	363	oviplastique	bouffe	1	papier	1	0		0	70
64	Verger_Langevin	H2 Ray	H2	Ray	2	0	1	03/12/2020	12:15:00	07/12/2020	11:15:00	3	oviplastique	rien	0	feuille	0	1		0	2
65	Ravine_Damour	A1 Nancy	A1	Nancy	1	1	0	07/12/2020	09:42:00	10/12/2020	10:40:00	34	oviplastique	rien	0	feuille	0	1	Pluie	23	9
66	Ravine_Damour	B1 Nancy	B1	Nancy	1	1	0	07/12/2020	09:42:00	10/12/2020	10:40:00	21	oviplastique	bouffe	1	feuille	0	1	Pluie	8	13
67	Ravine_Damour	C1 Nancy	C1	Nancy	1	1	0	07/12/2020	09:42:00	10/12/2020	10:40:00	24	oviplastique	rien	0	papier	1	0	Pluie	7	17
68	Ravine_Damour	D1 Nancy	D1	Nancy	1	1	0	07/12/2020	09:42:00	10/12/2020	10:40:00	72	oviplastique	bouffe	1	papier	1	0	Pluie	12	26
69	Ravine_Damour	A2 Nancy	A2	Nancy	2	0	1	07/12/2020	09:42:00	10/12/2020	10:40:00	5	oviplastique	rien	0	feuille	0	1	Pluie, rempli d'eau	0	5
70	Ravine_Damour	B2 Nancy	B2	Nancy	2	0	1	07/12/2020	09:42:00	10/12/2020	10:40:00	3	oviplastique	bouffe	1	feuille	0	1	Pluie	0	3
71	Ravine_Damour	C2 Nancy	C2	Nancy	2	0	1	07/12/2020	09:42:00	10/12/2020	10:40:00	68	oviplastique	rien	0	papier	1	0	Pluie	0	43
72	Ravine_Damour	D2 Nancy	D2	Nancy	2	0	1	07/12/2020	09:42:00	10/12/2020	10:40:00	11	oviplastique	bouffe	1	papier	1	0	Pluie	0	2
73	Ravine_Damour	A1 Priscilla	A1	Priscilla	1	1	0	07/12/2020	10:05:00	10/12/2020	10:40:00	60	oviplastique	rien	0	feuille	0	1	Pluie	19	41
74	Ravine_Damour	B1 Priscilla	B1	Priscilla	1	1	0	07/12/2020	10:05:00	10/12/2020	10:40:00	62	oviplastique	bouffe	1	feuille	0	1	Pluie	38	21
75	Ravine_Damour	C1 Priscilla	C1	Priscilla	1	1	0	07/12/2020	10:05:00	10/12/2020	10:40:00	53	oviplastique	rien	0	papier	1	0	Pluie	6	47
76	Ravine_Damour	D1 Priscilla	D1	Priscilla	1	1	0	07/12/2020	10:05:00	10/12/2020	10:40:00	128	oviplastique	bouffe	1	papier	1	0	Pluie	13	115
77	Ravine_Damour	A2 Priscilla	A2	Priscilla	2	0	1	07/12/2020	10:05:00	10/12/2020	10:40:00	35	oviplastique	rien	0	feuille	0	1	Pluie	2	31
78	Ravine_Damour	B2 Priscilla	B2	Priscilla	2	0	1	07/12/2020	10:05:00	10/12/2020	10:40:00	11	oviplastique	bouffe	1	feuille	0	1	Pluie	0	9
79	Ravine_Damour	C2 Priscilla	C2	Priscilla	2	0	1	07/12/2020	10:05:00	10/12/2020	10:40:00	55	oviplastique	rien	0	papier	1	0	Pluie	0	45
80	Ravine_Damour	D2 Priscilla	D2	Priscilla	2	0	1	07/12/2020	10:05:00	10/12/2020	10:40:00	22	oviplastique	bouffe	1	papier	1	0	Pluie	0	19
81	Verger_Langevin	E1 Elvis	E1	Elvis	1	1	0	07/12/2020	10:50:00	10/12/2020	11:25:00	13	oviplastique	rien	0	feuille	0	1	Pluie	0	12
82	Verger_Langevin	F1 Elvis	F1	Elvis	1	1	0	07/12/2020	10:50:00	10/12/2020	11:25:00	37	oviplastique	bouffe	1	feuille	0	1	Pluie	2	15
83	Verger_Langevin	G1 Elvis	G1	Elvis	1	1	0	07/12/2020	10:50:00	10/12/2020	11:25:00	13	oviplastique	rien	0	papier	1	0	Pluie	0	9
84	Verger_Langevin	H1 Elvis	H1	Elvis	1	1	0	07/12/2020	10:50:00	10/12/2020	11:25:00	43	oviplastique	bouffe	1	papier	1	0	Pluie	0	40
85	Verger_Langevin	E2 Elvis	E2	Elvis	2	0	1	07/12/2020	10:50:00	10/12/2020	11:25:00	15	oviplastique	rien	0	feuille	0	1	Pluie	0	12
86	Verger_Langevin	F2 Elvis	F2	Elvis	2	0	1	07/12/2020	10:50:00	10/12/2020	11:25:00	10	oviplastique	bouffe	1	feuille	0	1	Pluie	0	0
87	Verger_Langevin	G2 Elvis	G2	Elvis	2	0	1	07/12/2020	10:50:00	10/12/2020	11:25:00	69	oviplastique	rien	0	papier	1	0	Pluie	0	42
88	Verger_Langevin	H2 Elvis	H2	Elvis	2	0	1	07/12/2020	10:50:00	10/12/2020	11:25:00	74	oviplastique	bouffe	1	papier	1	0	Pluie	0	52
89	Verger_Langevin	E1 Ray	E1	Ray	1	1	0	07/12/2020	11:15:00	10/12/2020	11:25:00	64	oviplastique	rien	0	feuille	0	1	Pluie	19	26
90	Verger_Langevin	F1 Ray	F1	Ray	1	1	0	07/12/2020	11:15:00	10/12/2020	11:25:00	47	oviplastique	bouffe	1	feuille	0	1	Pluie	2	31
91	Verger_Langevin	G1 Ray	G1	Ray	1	1	0	07/12/2020	11:15:00	10/12/2020	11:25:00	221	oviplastique	rien	0	papier	1	0	Pluie	70	106
92	Verger_Langevin	H1 Ray	H1	Ray	1	1	0	07/12/2020	11:15:00	10/12/2020	11:25:00	110	oviplastique	bouffe	1	papier	1	0	Pluie	3	107
93	Verger_Langevin	E2 Ray	E2	Ray	2	0	1	07/12/2020	11:15:00	10/12/2020	11:25:00	7	oviplastique	rien	0	feuille	0	1	Pluie, rempli d'eau	1	4
94	Verger_Langevin	F2 Ray	F2	Ray	2	0	1	07/12/2020	11:15:00	10/12/2020	11:25:00	5	oviplastique	bouffe	1	feuille	0	1	Pluie	0	5
95	Verger_Langevin	G2 Ray	G2	Ray	2	0	1	07/12/2020	11:15:00	10/12/2020	11:25:00	117	oviplastique	rien	0	papier	1	0	Pluie	0	110
96	Verger_Langevin	H2 Ray	H2	Ray	2	0	1	07/12/2020	11:15:00	10/12/2020	11:25:00	368	oviplastique	bouffe	1	papier	1	0	Pluie	0	327
97	Ravine_Damour	A1 Nancy	A1	Nancy	1	1	0	10/12/2020	10:40:00	14/12/2020	10:30:00	27	oviplastique	bouffe	1	papier	1	0		3	12
98	Ravine_Damour	B1 Nancy	B1	Nancy	1	1	0	10/12/2020	10:40:00	14/12/2020	10:30:00	20	oviplastique	rien	0	feuille	0	1		10	2
99	Ravine_Damour	C1 Nancy	C1	Nancy	1	1	0	10/12/2020	10:40:00	14/12/2020	10:30:00	7	oviplastique	bouffe	1	feuille	0	1		7	0
100	Ravine_Damour	D1 Nancy	D1	Nancy	1	1	0	10/12/2020	10:40:00	14/12/2020	10:30:00	14	oviplastique	rien	0	papier	1	0		6	5
101	Ravine_Damour	A2 Nancy	A2	Nancy	2	0	1	10/12/2020	10:40:00	14/12/2020	10:30:00	28	oviplastique	bouffe	1	papier	1	0		0	27
102	Ravine_Damour	B2 Nancy	B2	Nancy	2	0	1	10/12/2020	10:40:00	14/12/2020	10:30:00	15	oviplastique	rien	0	feuille	0	1		0	2
103	Ravine_Damour	C2 Nancy	C2	Nancy	2	0	1	10/12/2020	10:40:00	14/12/2020	10:30:00	9	oviplastique	bouffe	1	feuille	0	1		0	8
104	Ravine_Damour	D2 Nancy	D2	Nancy	2	0	1	10/12/2020	10:40:00	14/12/2020	10:30:00	7	oviplastique	rien	0	papier	1	0		0	7
105	Ravine_Damour	A1 Priscilla	A1	Priscilla	1	1	0	10/12/2020	10:40:00	14/12/2020	10:30:00	78	oviplastique	bouffe	1	papier	1	0		27	27
106	Ravine_Damour	B1 Priscilla	B1	Priscilla	1	1	0	10/12/2020	10:40:00	14/12/2020	10:30:00	18	oviplastique	rien	0	feuille	0	1		0	14
107	Ravine_Damour	C1 Priscilla	C1	Priscilla	1	1	0	10/12/2020	10:40:00	14/12/2020	10:30:00	16	oviplastique	bouffe	1	feuille	0	1		13	0
108	Ravine_Damour	D1 Priscilla	D1	Priscilla	1	1	0	10/12/2020	10:40:00	14/12/2020	10:30:00	29	oviplastique	rien	0	papier	1	0		5	13
109	Ravine_Damour	A2 Priscilla	A2	Priscilla	2	0	1	10/12/2020	10:40:00	14/12/2020	10:30:00	58	oviplastique	bouffe	1	papier	1	0		0	27
110	Ravine_Damour	B2 Priscilla	B2	Priscilla	2	0	1	10/12/2020	10:40:00	14/12/2020	10:30:00	5	oviplastique	rien	0	feuille	0	1		0	4
111	Ravine_Damour	C2 Priscilla	C2	Priscilla	2	0	1	10/12/2020	10:40:00	14/12/2020	10:30:00	70	oviplastique	bouffe	1	feuille	0	1		0	70
112	Ravine_Damour	D2 Priscilla	D2	Priscilla	2	0	1	10/12/2020	10:40:00	14/12/2020	10:30:00	53	oviplastique	rien	0	papier	1	0		0	26
113	Verger_Langevin	E1 Elvis	E1	Elvis	1	1	0	10/12/2020	11:25:00	14/12/2020	11:20:00	46	oviplastique	bouffe	1	papier	1	0		0	39
114	Verger_Langevin	F1 Elvis	F1	Elvis	1	1	0	10/12/2020	11:25:00	14/12/2020	11:20:00	64	oviplastique	rien	0	feuille	0	1		43	10
115	Verger_Langevin	G1 Elvis	G1	Elvis	1	1	0	10/12/2020	11:25:00	14/12/2020	11:20:00	8	oviplastique	bouffe	1	feuille	0	1		0	8
116	Verger_Langevin	H1 Elvis	H1	Elvis	1	1	0	10/12/2020	11:25:00	14/12/2020	11:20:00	65	oviplastique	rien	0	papier	1	0		0	52
117	Verger_Langevin	E2 Elvis	E2	Elvis	2	0	1	10/12/2020	11:25:00	14/12/2020	11:20:00	54	oviplastique	bouffe	1	papier	1	0		0	19
118	Verger_Langevin	F2 Elvis	F2	Elvis	2	0	1	10/12/2020	11:25:00	14/12/2020	11:20:00	6	oviplastique	rien	0	feuille	0	1		0	5
119	Verger_Langevin	G2 Elvis	G2	Elvis	2	0	1	10/12/2020	11:25:00	14/12/2020	11:20:00	6	oviplastique	bouffe	1	feuille	0	1		0	0
120	Verger_Langevin	H2 Elvis	H2	Elvis	2	0	1	10/12/2020	11:25:00	14/12/2020	11:20:00	45	oviplastique	rien	0	papier	1	0		0	20
121	Verger_Langevin	E1 Ray	E1	Ray	1	1	0	10/12/2020	11:25:00	14/12/2020	11:20:00	254	oviplastique	bouffe	1	papier	1	0		42	141
122	Verger_Langevin	F1 Ray	F1	Ray	1	1	0	10/12/2020	11:25:00	14/12/2020	11:20:00	44	oviplastique	rien	0	feuille	0	1		14	30
123	Verger_Langevin	G1 Ray	G1	Ray	1	1	0	10/12/2020	11:25:00	14/12/2020	11:20:00	80	oviplastique	bouffe	1	feuille	0	1		10	23
124	Verger_Langevin	H1 Ray	H1	Ray	1	1	0	10/12/2020	11:25:00	14/12/2020	11:20:00	93	oviplastique	rien	0	papier	1	0		18	75
125	Verger_Langevin	E2 Ray	E2	Ray	2	0	1	10/12/2020	11:25:00	14/12/2020	11:20:00	101	oviplastique	bouffe	1	papier	1	0		0	29
126	Verger_Langevin	F2 Ray	F2	Ray	2	0	1	10/12/2020	11:25:00	14/12/2020	11:20:00	24	oviplastique	rien	0	feuille	0	1		3	21
127	Verger_Langevin	G2 Ray	G2	Ray	2	0	1	10/12/2020	11:25:00	14/12/2020	11:20:00	27	oviplastique	bouffe	1	feuille	0	1		0	27
128	Verger_Langevin	H2 Ray	H2	Ray	2	0	1	10/12/2020	11:25:00	14/12/2020	11:20:00	59	oviplastique	rien	0	papier	1	0		0	58
129	Ravine_Damour	A1 Nancy	A1	Nancy	1	1	0	14/12/2020	10:30:00	18/12/2020	09:36:00	75	oviplastique	rien	0	papier	1	0		7	43
130	Ravine_Damour	B1 Nancy	B1	Nancy	1	1	0	14/12/2020	10:30:00	18/12/2020	09:36:00	125	oviplastique	bouffe	1	papier	1	0		20	40
131	Ravine_Damour	C1 Nancy	C1	Nancy	1	1	0	14/12/2020	10:30:00	18/12/2020	09:36:00	1	oviplastique	rien	0	feuille	0	1		0	0
132	Ravine_Damour	D1 Nancy	D1	Nancy	1	1	0	14/12/2020	10:30:00	18/12/2020	09:36:00	34	oviplastique	bouffe	1	feuille	0	1		22	12
133	Ravine_Damour	A2 Nancy	A2	Nancy	2	0	1	14/12/2020	10:30:00	18/12/2020	09:36:00	47	oviplastique	rien	0	papier	1	0		0	47
134	Ravine_Damour	B2 Nancy	B2	Nancy	2	0	1	14/12/2020	10:30:00	18/12/2020	09:36:00	25	oviplastique	bouffe	1	papier	1	0		0	22
135	Ravine_Damour	C2 Nancy	C2	Nancy	2	0	1	14/12/2020	10:30:00	18/12/2020	09:36:00	26	oviplastique	rien	0	feuille	0	1		0	26
136	Ravine_Damour	D2 Nancy	D2	Nancy	2	0	1	14/12/2020	10:30:00	18/12/2020	09:36:00	0	oviplastique	bouffe	1	feuille	0	1		0	0
137	Ravine_Damour	A1 Priscilla	A1	Priscilla	1	1	0	14/12/2020	10:30:00	18/12/2020	09:51:00	3	oviplastique	rien	0	papier	1	0		0	0
138	Ravine_Damour	B1 Priscilla	B1	Priscilla	1	1	0	14/12/2020	10:30:00	18/12/2020	09:51:00	86	oviplastique	bouffe	1	papier	1	0		28	13
139	Ravine_Damour	C1 Priscilla	C1	Priscilla	1	1	0	14/12/2020	10:30:00	18/12/2020	09:51:00	5	oviplastique	rien	0	feuille	0	1		0	0
140	Ravine_Damour	D1 Priscilla	D1	Priscilla	1	1	0	14/12/2020	10:30:00	18/12/2020	09:51:00	6	oviplastique	bouffe	1	feuille	0	1		0	0
141	Ravine_Damour	A2 Priscilla	A2	Priscilla	2	0	1	14/12/2020	10:30:00	18/12/2020	09:51:00	97	oviplastique	rien	0	papier	1	0		0	36
142	Ravine_Damour	B2 Priscilla	B2	Priscilla	2	0	1	14/12/2020	10:30:00	18/12/2020	09:51:00	37	oviplastique	bouffe	1	papier	1	0		0	20
143	Ravine_Damour	C2 Priscilla	C2	Priscilla	2	0	1	14/12/2020	10:30:00	18/12/2020	09:51:00	35	oviplastique	rien	0	feuille	0	1		0	35
144	Ravine_Damour	D2 Priscilla	D2	Priscilla	2	0	1	14/12/2020	10:30:00	18/12/2020	09:51:00	26	oviplastique	bouffe	1	feuille	0	1		0	25
145	Verger_Langevin	E1 Elvis	E1	Elvis	1	1	0	14/12/2020	11:20:00	18/12/2020	10:11:00	40	oviplastique	rien	0	papier	1	0		3	22
146	Verger_Langevin	F1 Elvis	F1	Elvis	1	1	0	14/12/2020	11:20:00	18/12/2020	10:11:00	79	oviplastique	bouffe	1	papier	1	0		7	37
147	Verger_Langevin	G1 Elvis	G1	Elvis	1	1	0	14/12/2020	11:20:00	18/12/2020	10:11:00	5	oviplastique	rien	0	feuille	0	1		0	3
148	Verger_Langevin	H1 Elvis	H1	Elvis	1	1	0	14/12/2020	11:20:00	18/12/2020	10:11:00	6	oviplastique	bouffe	1	feuille	0	1		0	6
149	Verger_Langevin	E2 Elvis	E2	Elvis	2	0	1	14/12/2020	11:20:00	18/12/2020	10:11:00	67	oviplastique	rien	0	papier	1	0		0	45
150	Verger_Langevin	F2 Elvis	F2	Elvis	2	0	1	14/12/2020	11:20:00	18/12/2020	10:11:00	119	oviplastique	bouffe	1	papier	1	0		0	14
151	Verger_Langevin	G2 Elvis	G2	Elvis	2	0	1	14/12/2020	11:20:00	18/12/2020	10:11:00	38	oviplastique	rien	0	feuille	0	1		0	38
152	Verger_Langevin	H2 Elvis	H2	Elvis	2	0	1	14/12/2020	11:20:00	18/12/2020	10:11:00	49	oviplastique	bouffe	1	feuille	0	1		0	35
153	Verger_Langevin	E1 Ray	E1	Ray	1	1	0	14/12/2020	11:20:00	18/12/2020	10:27:00	236	oviplastique	rien	0	papier	1	0		10	75
154	Verger_Langevin	F1 Ray	F1	Ray	1	1	0	14/12/2020	11:20:00	18/12/2020	10:27:00	145	oviplastique	bouffe	1	papier	1	0		12	49
155	Verger_Langevin	G1 Ray	G1	Ray	1	1	0	14/12/2020	11:20:00	18/12/2020	10:27:00	33	oviplastique	rien	0	feuille	0	1		16	4
156	Verger_Langevin	H1 Ray	H1	Ray	1	1	0	14/12/2020	11:20:00	18/12/2020	10:27:00	60	oviplastique	bouffe	1	feuille	0	1		11	49
157	Verger_Langevin	E2 Ray	E2	Ray	2	0	1	14/12/2020	11:20:00	18/12/2020	10:27:00	62	oviplastique	rien	0	papier	1	0		1	13
158	Verger_Langevin	F2 Ray	F2	Ray	2	0	1	14/12/2020	11:20:00	18/12/2020	10:27:00	244	oviplastique	bouffe	1	papier	1	0		0	137
159	Verger_Langevin	G2 Ray	G2	Ray	2	0	1	14/12/2020	11:20:00	18/12/2020	10:27:00	54	oviplastique	rien	0	feuille	0	1		0	23
160	Verger_Langevin	H2 Ray	H2	Ray	2	0	1	14/12/2020	11:20:00	18/12/2020	10:27:00	11	oviplastique	bouffe	1	feuille	0	1		0	11
161	Ravine_Damour	A1 Nancy	A1	Nancy	1	1	0	18/12/2020	09:36:00	21/12/2020	09:32:00	10	oviplastique	bouffe	1	feuille	0	1		0	8
162	Ravine_Damour	B1 Nancy	B1	Nancy	1	1	0	18/12/2020	09:36:00	21/12/2020	09:32:00	13	oviplastique	rien	0	papier	1	0		4	6
163	Ravine_Damour	C1 Nancy	C1	Nancy	1	1	0	18/12/2020	09:36:00	21/12/2020	09:32:00	19	oviplastique	bouffe	1	papier	1	0		4	4
164	Ravine_Damour	D1 Nancy	D1	Nancy	1	1	0	18/12/2020	09:36:00	21/12/2020	09:32:00	2	oviplastique	rien	0	feuille	0	1		0	0
165	Ravine_Damour	A2 Nancy	A2	Nancy	2	0	1	18/12/2020	09:36:00	21/12/2020	09:32:00	6	oviplastique	bouffe	1	feuille	0	1		0	5
166	Ravine_Damour	B2 Nancy	B2	Nancy	2	0	1	18/12/2020	09:36:00	21/12/2020	09:32:00	18	oviplastique	rien	0	papier	1	0		0	15
167	Ravine_Damour	C2 Nancy	C2	Nancy	2	0	1	18/12/2020	09:36:00	21/12/2020	09:32:00	8	oviplastique	bouffe	1	papier	1	0		0	1
168	Ravine_Damour	D2 Nancy	D2	Nancy	2	0	1	18/12/2020	09:36:00	21/12/2020	09:32:00	1	oviplastique	rien	0	feuille	0	1		0	1
169	Ravine_Damour	A1 Priscilla	A1	Priscilla	1	1	0	18/12/2020	09:51:00	21/12/2020	09:45:00	2	oviplastique	bouffe	1	feuille	0	1		0	0
170	Ravine_Damour	B1 Priscilla	B1	Priscilla	1	1	0	18/12/2020	09:51:00	21/12/2020	09:45:00	34	oviplastique	rien	0	papier	1	0		5	5
171	Ravine_Damour	C1 Priscilla	C1	Priscilla	1	1	0	18/12/2020	09:51:00	21/12/2020	09:45:00	1	oviplastique	bouffe	1	papier	1	0		0	0
172	Ravine_Damour	D1 Priscilla	D1	Priscilla	1	1	0	18/12/2020	09:51:00	21/12/2020	09:45:00	21	oviplastique	rien	0	feuille	0	1		7	5
173	Ravine_Damour	A2 Priscilla	A2	Priscilla	2	0	1	18/12/2020	09:51:00	21/12/2020	09:45:00	12	oviplastique	bouffe	1	feuille	0	1		0	7
174	Ravine_Damour	B2 Priscilla	B2	Priscilla	2	0	1	18/12/2020	09:51:00	21/12/2020	09:45:00	21	oviplastique	rien	0	papier	1	0		0	7
175	Ravine_Damour	C2 Priscilla	C2	Priscilla	2	0	1	18/12/2020	09:51:00	21/12/2020	09:45:00	21	oviplastique	bouffe	1	papier	1	0		0	5
176	Ravine_Damour	D2 Priscilla	D2	Priscilla	2	0	1	18/12/2020	09:51:00	21/12/2020	09:45:00	3	oviplastique	rien	0	feuille	0	1		0	1
177	Verger_Langevin	E1 Elvis	E1	Elvis	1	1	0	18/12/2020	10:11:00	21/12/2020	10:03:00	10	oviplastique	bouffe	1	feuille	0	1		0	9
178	Verger_Langevin	F1 Elvis	F1	Elvis	1	1	0	18/12/2020	10:11:00	21/12/2020	10:03:00	29	oviplastique	rien	0	papier	1	0		0	4
179	Verger_Langevin	G1 Elvis	G1	Elvis	1	1	0	18/12/2020	10:11:00	21/12/2020	10:03:00	88	oviplastique	bouffe	1	papier	1	0		1	29
180	Verger_Langevin	H1 Elvis	H1	Elvis	1	1	0	18/12/2020	10:11:00	21/12/2020	10:03:00	29	oviplastique	rien	0	feuille	0	1		4	14
181	Verger_Langevin	E2 Elvis	E2	Elvis	2	0	1	18/12/2020	10:11:00	21/12/2020	10:03:00	52	oviplastique	bouffe	1	feuille	0	1		0	26
182	Verger_Langevin	F2 Elvis	F2	Elvis	2	0	1	18/12/2020	10:11:00	21/12/2020	10:03:00	65	oviplastique	rien	0	papier	1	0		0	20
183	Verger_Langevin	G2 Elvis	G2	Elvis	2	0	1	18/12/2020	10:11:00	21/12/2020	10:03:00	143	oviplastique	bouffe	1	papier	1	0		0	66
184	Verger_Langevin	H2 Elvis	H2	Elvis	2	0	1	18/12/2020	10:11:00	21/12/2020	10:03:00	36	oviplastique	rien	0	feuille	0	1		0	10
185	Verger_Langevin	E1 Ray	E1	Ray	1	1	0	18/12/2020	10:27:00	21/12/2020	10:14:00	56	oviplastique	bouffe	1	feuille	0	1		7	28
186	Verger_Langevin	F1 Ray	F1	Ray	1	1	0	18/12/2020	10:27:00	21/12/2020	10:14:00	157	oviplastique	rien	0	papier	1	0		1	91
187	Verger_Langevin	G1 Ray	G1	Ray	1	1	0	18/12/2020	10:27:00	21/12/2020	10:14:00	530	oviplastique	bouffe	1	papier	1	0		19	45
188	Verger_Langevin	H1 Ray	H1	Ray	1	1	0	18/12/2020	10:27:00	21/12/2020	10:14:00	41	oviplastique	rien	0	feuille	0	1		8	21
189	Verger_Langevin	E2 Ray	E2	Ray	2	0	1	18/12/2020	10:27:00	21/12/2020	10:14:00	66	oviplastique	bouffe	1	feuille	0	1		2	40
190	Verger_Langevin	F2 Ray	F2	Ray	2	0	1	18/12/2020	10:27:00	21/12/2020	10:14:00	135	oviplastique	rien	0	papier	1	0		0	63
191	Verger_Langevin	G2 Ray	G2	Ray	2	0	1	18/12/2020	10:27:00	21/12/2020	10:14:00	222	oviplastique	bouffe	1	papier	1	0		0	89
192	Verger_Langevin	H2 Ray	H2	Ray	2	0	1	18/12/2020	10:27:00	21/12/2020	10:14:00	23	oviplastique	rien	0	feuille	0	1		0	23
193	Ravine_Damour	A1 Nancy	A1	Nancy	1	1	0	11/01/2021	10:00:00	14/01/2021	09:43:00	12	oviplastique	rien	0	feuille	0	1		6	0
194	Ravine_Damour	B1 Nancy	B1	Nancy	1	1	0	11/01/2021	10:00:00	14/01/2021	09:43:00	97	oviplastique	bouffe	1	feuille	0	1		11	4
195	Ravine_Damour	C1 Nancy	C1	Nancy	1	1	0	11/01/2021	10:00:00	14/01/2021	09:43:00	81	oviplastique	rien	0	papier	1	0		8	37
196	Ravine_Damour	D1 Nancy	D1	Nancy	1	1	0	11/01/2021	10:00:00	14/01/2021	09:43:00	16	oviplastique	bouffe	1	papier	1	0	D1 tomb� et vide	2	9
197	Ravine_Damour	A2 Nancy	A2	Nancy	2	0	1	11/01/2021	10:00:00	14/01/2021	09:43:00	15	oviplastique	rien	0	feuille	0	1		0	14
198	Ravine_Damour	B2 Nancy	B2	Nancy	2	0	1	11/01/2021	10:00:00	14/01/2021	09:43:00	20	oviplastique	bouffe	1	feuille	0	1		0	13
199	Ravine_Damour	C2 Nancy	C2	Nancy	2	0	1	11/01/2021	10:00:00	14/01/2021	09:43:00	43	oviplastique	rien	0	papier	1	0		0	20
200	Ravine_Damour	D2 Nancy	D2	Nancy	2	0	1	11/01/2021	10:00:00	14/01/2021	09:43:00	101	oviplastique	bouffe	1	papier	1	0		0	68
201	Ravine_Damour	A1 Priscilla	A1	Priscilla	1	1	0	11/01/2021	10:15:00	14/01/2021	09:53:00	7	oviplastique	rien	0	feuille	0	1		1	3
202	Ravine_Damour	B1 Priscilla	B1	Priscilla	1	1	0	11/01/2021	10:15:00	14/01/2021	09:53:00	30	oviplastique	bouffe	1	feuille	0	1		8	6
203	Ravine_Damour	C1 Priscilla	C1	Priscilla	1	1	0	11/01/2021	10:15:00	14/01/2021	09:53:00	56	oviplastique	rien	0	papier	1	0		12	30
204	Ravine_Damour	D1 Priscilla	D1	Priscilla	1	1	0	11/01/2021	10:15:00	14/01/2021	09:53:00	93	oviplastique	bouffe	1	papier	1	0		41	21
205	Ravine_Damour	A2 Priscilla	A2	Priscilla	2	0	1	11/01/2021	10:15:00	14/01/2021	09:53:00	0	oviplastique	rien	0	feuille	0	1		0	0
206	Ravine_Damour	B2 Priscilla	B2	Priscilla	2	0	1	11/01/2021	10:15:00	14/01/2021	09:53:00	26	oviplastique	bouffe	1	feuille	0	1		0	12
207	Ravine_Damour	C2 Priscilla	C2	Priscilla	2	0	1	11/01/2021	10:15:00	14/01/2021	09:53:00	82	oviplastique	rien	0	papier	1	0	beaucoup d'eau	0	33
208	Ravine_Damour	D2 Priscilla	D2	Priscilla	2	0	1	11/01/2021	10:15:00	14/01/2021	09:53:00	2	oviplastique	bouffe	1	papier	1	0	beaucoup d'eau	0	0
209	Verger_Langevin	E1 Elvis	E1	Elvis	1	1	0	11/01/2021	10:36:00	14/01/2021	10:27:00	25	oviplastique	rien	0	feuille	0	1		1	20
210	Verger_Langevin	F1 Elvis	F1	Elvis	1	1	0	11/01/2021	10:36:00	14/01/2021	10:27:00	11	oviplastique	bouffe	1	feuille	0	1		5	5
211	Verger_Langevin	G1 Elvis	G1	Elvis	1	1	0	11/01/2021	10:36:00	14/01/2021	10:27:00	21	oviplastique	rien	0	papier	1	0		0	15
212	Verger_Langevin	H1 Elvis	H1	Elvis	1	1	0	11/01/2021	10:36:00	14/01/2021	10:27:00	18	oviplastique	bouffe	1	papier	1	0		0	6
213	Verger_Langevin	E2 Elvis	E2	Elvis	2	0	1	11/01/2021	10:36:00	14/01/2021	10:27:00	14	oviplastique	rien	0	feuille	0	1	rempli d'eau	0	10
214	Verger_Langevin	F2 Elvis	F2	Elvis	2	0	1	11/01/2021	10:36:00	14/01/2021	10:27:00	0	oviplastique	bouffe	1	feuille	0	1		0	0
215	Verger_Langevin	G2 Elvis	G2	Elvis	2	0	1	11/01/2021	10:36:00	14/01/2021	10:27:00	4	oviplastique	rien	0	papier	1	0		0	2
216	Verger_Langevin	H2 Elvis	H2	Elvis	2	0	1	11/01/2021	10:36:00	14/01/2021	10:27:00	0	oviplastique	bouffe	1	papier	1	0	26 �ufs myst�res	0	0
217	Verger_Langevin	E1 Ray	E1	Ray	1	1	0	11/01/2021	10:55:00	14/01/2021	10:43:00	60	oviplastique	rien	0	feuille	0	1		15	41
218	Verger_Langevin	F1 Ray	F1	Ray	1	1	0	11/01/2021	10:55:00	14/01/2021	10:43:00	43	oviplastique	bouffe	1	feuille	0	1		8	7
219	Verger_Langevin	G1 Ray	G1	Ray	1	1	0	11/01/2021	10:55:00	14/01/2021	10:43:00	246	oviplastique	rien	0	papier	1	0		12	94
220	Verger_Langevin	H1 Ray	H1	Ray	1	1	0	11/01/2021	10:55:00	14/01/2021	10:43:00	80	oviplastique	bouffe	1	papier	1	0		12	19
221	Verger_Langevin	E2 Ray	E2	Ray	2	0	1	11/01/2021	10:55:00	14/01/2021	10:43:00	3	oviplastique	rien	0	feuille	0	1		0	2
222	Verger_Langevin	F2 Ray	F2	Ray	2	0	1	11/01/2021	10:55:00	14/01/2021	10:43:00	73	oviplastique	bouffe	1	feuille	0	1	rempli d'eau	0	73
223	Verger_Langevin	G2 Ray	G2	Ray	2	0	1	11/01/2021	10:55:00	14/01/2021	10:43:00	0	oviplastique	rien	0	papier	1	0	rempli d'eau	0	0
224	Verger_Langevin	H2 Ray	H2	Ray	2	0	1	11/01/2021	10:55:00	14/01/2021	10:43:00	16	oviplastique	bouffe	1	papier	1	0	rempli d'eau	0	13
225	Ravine_Damour	A1 Nancy	A1	Nancy	1	1	0	14/01/2021	09:43:00	18/01/2021	09:53:00	136	oviplastique	bouffe	1	papier	1	0		0	104
226	Ravine_Damour	B1 Nancy	B1	Nancy	1	1	0	14/01/2021	09:43:00	18/01/2021	09:53:00	46	oviplastique	rien	0	feuille	0	1		0	26
227	Ravine_Damour	C1 Nancy	C1	Nancy	1	1	0	14/01/2021	09:43:00	18/01/2021	09:53:00	32	oviplastique	bouffe	1	feuille	0	1		14	11
228	Ravine_Damour	D1 Nancy	D1	Nancy	1	1	0	14/01/2021	09:43:00	18/01/2021	09:53:00	37	oviplastique	rien	0	papier	1	0	pas d'eau	6	17
229	Ravine_Damour	A2 Nancy	A2	Nancy	2	0	1	14/01/2021	09:43:00	18/01/2021	09:53:00	193	oviplastique	bouffe	1	papier	1	0		0	142
230	Ravine_Damour	B2 Nancy	B2	Nancy	2	0	1	14/01/2021	09:43:00	18/01/2021	09:53:00	43	oviplastique	rien	0	feuille	0	1		0	21
231	Ravine_Damour	C2 Nancy	C2	Nancy	2	0	1	14/01/2021	09:43:00	18/01/2021	09:53:00	31	oviplastique	bouffe	1	feuille	0	1		2	23
232	Ravine_Damour	D2 Nancy	D2	Nancy	2	0	1	14/01/2021	09:43:00	18/01/2021	09:53:00	120	oviplastique	rien	0	papier	1	0		0	52
233	Ravine_Damour	A1 Priscilla	A1	Priscilla	1	1	0	14/01/2021	09:53:00	18/01/2021	10:03:00	77	oviplastique	bouffe	1	papier	1	0	pas d'eau	12	23
234	Ravine_Damour	B1 Priscilla	B1	Priscilla	1	1	0	14/01/2021	09:53:00	18/01/2021	10:03:00	47	oviplastique	rien	0	feuille	0	1		8	18
235	Ravine_Damour	C1 Priscilla	C1	Priscilla	1	1	0	14/01/2021	09:53:00	18/01/2021	10:03:00	57	oviplastique	bouffe	1	feuille	0	1		28	22
236	Ravine_Damour	D1 Priscilla	D1	Priscilla	1	1	0	14/01/2021	09:53:00	18/01/2021	10:03:00	116	oviplastique	rien	0	papier	1	0		14	86
237	Ravine_Damour	A2 Priscilla	A2	Priscilla	2	0	1	14/01/2021	09:53:00	18/01/2021	10:03:00	15	oviplastique	bouffe	1	papier	1	0	tomb� et pas d'eau	0	14
238	Ravine_Damour	B2 Priscilla	B2	Priscilla	2	0	1	14/01/2021	09:53:00	18/01/2021	10:03:00	26	oviplastique	rien	0	feuille	0	1		0	25
239	Ravine_Damour	C2 Priscilla	C2	Priscilla	2	0	1	14/01/2021	09:53:00	18/01/2021	10:03:00	22	oviplastique	bouffe	1	feuille	0	1		4	10
240	Ravine_Damour	D2 Priscilla	D2	Priscilla	2	0	1	14/01/2021	09:53:00	18/01/2021	10:03:00	54	oviplastique	rien	0	papier	1	0	beaucoup de fourmis	0	51
241	Verger_Langevin	E1 Elvis	E1	Elvis	1	1	0	14/01/2021	10:27:00	18/01/2021	10:22:00	118	oviplastique	bouffe	1	papier	1	0		10	60
242	Verger_Langevin	F1 Elvis	F1	Elvis	1	1	0	14/01/2021	10:27:00	18/01/2021	10:22:00	53	oviplastique	rien	0	feuille	0	1		14	29
243	Verger_Langevin	G1 Elvis	G1	Elvis	1	1	0	14/01/2021	10:27:00	18/01/2021	10:22:00	21	oviplastique	bouffe	1	feuille	0	1		6	13
244	Verger_Langevin	H1 Elvis	H1	Elvis	1	1	0	14/01/2021	10:27:00	18/01/2021	10:22:00	85	oviplastique	rien	0	papier	1	0		0	67
245	Verger_Langevin	E2 Elvis	E2	Elvis	2	0	1	14/01/2021	10:27:00	18/01/2021	10:22:00	95	oviplastique	bouffe	1	papier	1	0		0	66
246	Verger_Langevin	F2 Elvis	F2	Elvis	2	0	1	14/01/2021	10:27:00	18/01/2021	10:22:00	1	oviplastique	rien	0	feuille	0	1		0	0
247	Verger_Langevin	G2 Elvis	G2	Elvis	2	0	1	14/01/2021	10:27:00	18/01/2021	10:22:00	20	oviplastique	bouffe	1	feuille	0	1		0	10
248	Verger_Langevin	H2 Elvis	H2	Elvis	2	0	1	14/01/2021	10:27:00	18/01/2021	10:22:00	116	oviplastique	rien	0	papier	1	0		0	101
249	Verger_Langevin	E1 Ray	E1	Ray	1	1	0	14/01/2021	10:43:00	18/01/2021	10:32:00	316	oviplastique	bouffe	1	papier	1	0		2	160
250	Verger_Langevin	F1 Ray	F1	Ray	1	1	0	14/01/2021	10:43:00	18/01/2021	10:32:00	65	oviplastique	rien	0	feuille	0	1		4	56
251	Verger_Langevin	G1 Ray	G1	Ray	1	1	0	14/01/2021	10:43:00	18/01/2021	10:32:00	122	oviplastique	bouffe	1	feuille	0	1		27	68
252	Verger_Langevin	H1 Ray	H1	Ray	1	1	0	14/01/2021	10:43:00	18/01/2021	10:32:00	270	oviplastique	rien	0	papier	1	0		19	145
253	Verger_Langevin	E2 Ray	E2	Ray	2	0	1	14/01/2021	10:43:00	18/01/2021	10:32:00	198	oviplastique	bouffe	1	papier	1	0		0	93
254	Verger_Langevin	F2 Ray	F2	Ray	2	0	1	14/01/2021	10:43:00	18/01/2021	10:32:00	19	oviplastique	rien	0	feuille	0	1		0	23
255	Verger_Langevin	G2 Ray	G2	Ray	2	0	1	14/01/2021	10:43:00	18/01/2021	10:32:00	16	oviplastique	bouffe	1	feuille	0	1		0	10
256	Verger_Langevin	H2 Ray	H2	Ray	2	0	1	14/01/2021	10:43:00	18/01/2021	10:32:00	222	oviplastique	rien	0	papier	1	0		0	178
