# Supplementary material for: Optimization of oviposition trap settings to monitor populations of Aedes mosquitoes, vectors of arboviruses in La Reunion
Source: Sci Rep. 2022 Nov 2;12:18450. doi: 10.1038/s41598-022-23137-5 (PMC9630495; doi:10.1038/s41598-022-23137-5)
Supplement: Supplementary file 2 — Supplementary Information. [file 41598_2022_23137_MOESM2_ESM.zip › data/preliminary_surveys.csv]

Date	Agents	Commune	Site	Site	larval_habitat	length (cm)	width (cm)	depht (cm)	sun	alguae	aquatic_vegetation	organic_mater	water	X	Y	Altitude (m)	Species	Nb_larvae	Stages
04/07/2020	GD/DB	Saint-Joseph	Chemin Damour	ravine	pond	50	30	10	no	no	no	yes	clear	361061	7635158	40	Lutzia tigripes	2	4
05/07/2020	GD/DB	Saint-Joseph	Chemin Damour	ravine	pond	30	20	5	no	no	no	yes	turbid	361061	7635158	40	Culex quinquefasciatus	200+	w,1,2,3,4,N
03/09/2020	GD/JB	Saint-Joseph	Rivière Langevin	ravine	stone_hole	25	20	5	yes	no	no	yes	turbid	359536	7634820	41	Aedes albopictus	6	1,2,3,4
03/09/2020	GD/JB	Saint-Joseph	Rivière Langevin	ravine	stone_hole	50	30	10	yes	no	no	yes	clear	359536	7634820	41	Culex neavei	15	2,3
03/09/2020	GD/JB	Saint-Joseph	Rivière Langevin	ravine	stone_hole	50	30	10	yes	no	no	yes	clear	359584	7634986	42	Aedes albopictus	20	1,2
03/09/2020	GD/JB	Saint-Joseph	Rivière Langevin	ravine	stone_hole	20	15	10	yes	no	no	yes	turbid	359584	7634986	42	Culex quinquefasciatus	30	2,3
16/11/2020	IC/RB	Saint-Joseph	Rivière Langevin	verger	Pandanus_stipe	10	<0.5	10	yes	no	no	yes	clear	55,64638138	-21,3842907	45	Aedes aegypti	32	1,2,3,4,N
