# Supplementary material for: Optimization of oviposition trap settings to monitor populations of Aedes mosquitoes, vectors of arboviruses in La Reunion
Source: Sci Rep. 2022 Nov 2;12:18450. doi: 10.1038/s41598-022-23137-5 (PMC9630495; doi:10.1038/s41598-022-23137-5)
Supplement: Supplementary file 2 — Supplementary Information. [file 41598_2022_23137_MOESM2_ESM.zip › data/prelim_ovitrap.csv]

Trap	Date_setting	Date_collection	Nb_eggs	Nb_larvae_aegypti	Nb_larvae_albopictus	site	x	y	vegetation	tree_cover	Type_ovitrap	Bait	Support_eggs	Location
P04	26/10/2020	27/10/2020	0	0	0	Ravine Langevin	55,64638138	-21,3842907	tree plantation Pandanus	75	plastic	none	wood	ground
P05	26/10/2020	27/10/2020	0	0	0	Ravine Langevin	55,64559937	-21,38426018	tree plantation Coconut	75	plastic	leaf_below_water	wood	ground
P07	26/10/2020	27/10/2020	0	0	0	Ravine Langevin	55,6457901	-21,3835907	tree plantation	50	stone	leaf_below_water	wood	ground
P06	26/10/2020	27/10/2020	0	0	0	Ravine Langevin	55,64627838	-21,38375092	tree plantation	75	stone	none	wood	ground
P15	26/10/2020	27/10/2020	0	0	0	Ravine Payet	55,65980148	-21,38023949	gallery forest, with stone holes	75	plastic	none	wood	ground
P16	26/10/2020	27/10/2020	0	0	0	Ravine Payet	55,65966034	-21,38060951	gallery forest, with stone holes	100	plastic	leaf_below_water	wood	ground
P17	26/10/2020	27/10/2020	0	0	0	Ravine Payet	55,65958023	-21,38105011	gallery forest	100	stone	none	wood	ground
P18	26/10/2020	27/10/2020	0	0	0	Ravine Payet	55,65945053	-21,38132095	gallery forest	100	stone	leaf_below_water	wood	ground
P07	27/10/2020	28/10/2020	0	0	0	Ravine Langevin	55,6457901	-21,3835907	tree plantation	50	plastic	none	wood	ground
P06	27/10/2020	28/10/2020	0	0	0	Ravine Langevin	55,64627838	-21,38375092	tree plantation	75	stone	leaf_below_water	wood	ground
P05	27/10/2020	28/10/2020	0	0	0	Ravine Langevin	55,64559937	-21,38426018	tree plantation Coconut	75	stone	none	wood	ground
P04	27/10/2020	28/10/2020	0	0	0	Ravine Langevin	55,64638138	-21,3842907	tree plantation Pandanus	75	plastic	leaf_below_water	wood	ground
P18	27/10/2020	28/10/2020	0	0	0	Ravine Payet	55,65945053	-21,38132095	gallery forest	100	plastic	none	wood	ground
P17	27/10/2020	28/10/2020	0	0	0	Ravine Payet	55,65958023	-21,38105011	gallery forest	100	stone	leaf_below_water	wood	ground
P16	27/10/2020	28/10/2020	0	0	0	Ravine Payet	55,65966034	-21,38060951	gallery forest, with stone holes	100	stone	none	wood	ground
P15	27/10/2020	28/10/2020	0	0	0	Ravine Payet	55,65980148	-21,38023949	gallery forest, with stone holes	75	plastic	leaf_below_water	wood	ground
P06	28/10/2020	29/10/2020	0	0	0	Ravine Langevin	55,64627838	-21,38375092	tree plantation	75	plastic	none	wood	ground
P07	28/10/2020	29/10/2020	0	0	0	Ravine Langevin	55,6457901	-21,3835907	tree plantation	50	plastic	leaf_below_water	wood	ground
P04	28/10/2020	29/10/2020	0	0	0	Ravine Langevin	55,64638138	-21,3842907	tree plantation Pandanus	75	stone	none	wood	ground
P05	28/10/2020	29/10/2020	0	0	0	Ravine Langevin	55,64559937	-21,38426018	tree plantation Coconut	75	stone	leaf_below_water	wood	ground
P15	28/10/2020	29/10/2020	0	0	0	Ravine Payet	55,65980148	-21,38023949	gallery forest, with stone holes	75	stone	none	wood	ground
P16	28/10/2020	29/10/2020	0	0	0	Ravine Payet	55,65966034	-21,38060951	gallery forest, with stone holes	100	stone	leaf_below_water	wood	ground
P17	28/10/2020	29/10/2020	0	0	0	Ravine Payet	55,65958023	-21,38105011	gallery forest	100	plastic	none	wood	ground
P18	28/10/2020	29/10/2020	1	0	0	Ravine Payet	55,65945053	-21,38132095	gallery forest	100	plastic	leaf_below_water	wood	ground
P04	29/10/2020	05/11/2020	5	0	0	Ravine Langevin	55,64638138	-21,3842907	tree plantation Pandanus	75	stone	leaf_below_water	wood	ground
P05	29/10/2020	05/11/2020	2	0	0	Ravine Langevin	55,64559937	-21,38426018	tree plantation Coconut	75	plastic	none	wood	ground
P07	29/10/2020	05/11/2020	3	0	0	Ravine Langevin	55,6457901	-21,3835907	tree plantation	50	stone	none	wood	ground
P06	29/10/2020	05/11/2020	14	0	0	Ravine Langevin	55,64627838	-21,38375092	tree plantation	75	plastic	leaf_below_water	wood	ground
P18	29/10/2020	05/11/2020	0	0	0	Ravine Payet	55,65945053	-21,38132095	gallery forest	100	stone	none	wood	ground
P17	29/10/2020	05/11/2020	8	0	0	Ravine Payet	55,65958023	-21,38105011	gallery forest	100	plastic	leaf_below_water	wood	ground
P16	29/10/2020	05/11/2020	6	0	2	Ravine Payet	55,65966034	-21,38060951	gallery forest, with stone holes	100	plastic	none	wood	ground
P15	29/10/2020	05/11/2020	2	0	0	Ravine Payet	55,65980148	-21,38023949	gallery forest, with stone holes	75	stone	leaf_below_water	wood	ground
P04	05/11/2020	12/11/2020	61	0	13	Ravine Langevin	55,64638138	-21,3842907	tree plantation Pandanus	75	plastic	none	wood	ground
P07	05/11/2020	12/11/2020	5	0	1	Ravine Langevin	55,6457901	-21,3835907	tree plantation	50	stone	fish_food	wood	ground
P06	05/11/2020	12/11/2020	7	0	1	Ravine Langevin	55,64627838	-21,38375092	tree plantation	75	stone	none	wood	ground
P05	05/11/2020	12/11/2020	22	0	0	Ravine Langevin	55,64559937	-21,38426018	tree plantation Coconut	75	plastic	fish_food	wood	ground
P15	05/11/2020	12/11/2020	42	0	4	Ravine Payet	55,65980148	-21,38023949	gallery forest, with stone holes	75	plastic	none	wood	ground
P18	05/11/2020	12/11/2020	4	0	0	Ravine Payet	55,65945053	-21,38132095	gallery forest	100	stone	fish_food	wood	ground
P17	05/11/2020	12/11/2020	4	0	0	Ravine Payet	55,65958023	-21,38105011	gallery forest	100	stone	none	wood	ground
P16	05/11/2020	12/11/2020	39	0	9	Ravine Payet	55,65966034	-21,38060951	gallery forest, with stone holes	100	plastic	fish_food	wood	ground
P05	12/11/2020	19/11/2020	1	0	0	Ravine Langevin	55,64559937	-21,38426018	tree plantation Coconut	75	stone	none	wood	ground
P04	12/11/2020	19/11/2020	77	0	67	Ravine Langevin	55,64638138	-21,3842907	tree plantation Pandanus	75	plastic	fish_food	wood	ground
P06	12/11/2020	19/11/2020	2	0	0	Ravine Langevin	55,64627838	-21,38375092	tree plantation	75	stone	fish_food	wood	ground
P07	12/11/2020	19/11/2020	82	0	70	Ravine Langevin	55,6457901	-21,3835907	tree plantation	50	plastic	none	wood	ground
P15	12/11/2020	19/11/2020	75	0	58	Ravine Payet	55,65980148	-21,38023949	gallery forest, with stone holes	75	plastic	fish_food	wood	ground
P18	12/11/2020	19/11/2020	6	0	0	Ravine Payet	55,65945053	-21,38132095	gallery forest	100	plastic	none	wood	ground
P17	12/11/2020	19/11/2020	42	0	42	Ravine Payet	55,65958023	-21,38105011	gallery forest	100	stone	fish_food	wood	ground
P16	12/11/2020	19/11/2020	0	0	0	Ravine Payet	55,65966034	-21,38060951	gallery forest, with stone holes	100	stone	none	wood	ground
P04	19/11/2020	24/11/2020	450	0	212	Ravine Langevin	55,64638138	-21,3842907	tree plantation Pandanus	75	plastic	none	paper	canopy
P04	19/11/2020	24/11/2020	162	16	94	Ravine Langevin	55,64638138	-21,3842907	tree plantation Pandanus	75	plastic	none	vacoa_leaf	canopy
P04	24/11/2020	26/11/2020	22	0	16	Ravine Langevin	55,64638138	-21,3842907	tree plantation Pandanus	75	plastic	none	paper	canopy
P04	24/11/2020	26/11/2020	16	7	3	Ravine Langevin	55,64638138	-21,3842907	tree plantation Pandanus	75	plastic	none	vacoa_leaf	canopy
P04	26/11/2020	30/11/2020	126	0	33	Ravine Langevin	55,64638138	-21,3842907	tree plantation Pandanus	75	plastic	none	paper	canopy
P04	26/11/2020	30/11/2020	65	2	25	Ravine Langevin	55,64638138	-21,3842907	tree plantation Pandanus	75	plastic	none	vacoa_leaf	canopy
