# Supplementary material for: Optimization of oviposition trap settings to monitor populations of Aedes mosquitoes, vectors of arboviruses in La Reunion
Source: Sci Rep. 2022 Nov 2;12:18450. doi: 10.1038/s41598-022-23137-5 (PMC9630495; doi:10.1038/s41598-022-23137-5)
Supplement: Supplementary file 2 — Supplementary Information. [file 41598_2022_23137_MOESM2_ESM.zip › make_ovitrap.R]

library(knitr)
library(rmarkdown)
setwd("d:/mes donnees/analyses/run/baitedtrap/ovitrap")

## Analyse de données et présentation HTML avec figures et tableaux
## mis en cache pour la préparation du manuscrit

## unlink("D:/Mes donnees/Analyses/RUN/BaitedTrap/OviTrap/ovitrap_cache",
##         recursive = TRUE, force = TRUE)

render("ovitrap.Rmd")

shell.exec("ovitrap.html")

## Manuscrit

## first, prepare a filename for the .docx output, and thus avoid
## mixing the different ms versions

fname <- paste0(
    "ms_revised_ovitrap_rev_",
    format(Sys.Date()),
    ".docx")

render("maintext_revised.Rmd",
       output_file = fname)


shell.exec(fname)

## Informations supplémentaires
## install.packages("webshot")
## webshot::install_phantomjs()


render("supinfo_revised.Rmd")

shell.exec("supinfo_revised.docx")
