# Supplementary material for: Optimization of oviposition trap settings to monitor populations of Aedes mosquitoes, vectors of arboviruses in La Reunion
Source: Sci Rep. 2022 Nov 2;12:18450. doi: 10.1038/s41598-022-23137-5 (PMC9630495; doi:10.1038/s41598-022-23137-5)
Supplement: Supplementary file 2 — Supplementary Information. [file 41598_2022_23137_MOESM2_ESM.zip › OviTrap.Rmd]

--- 
title: "Optimizing the use of oviposition traps to monitor mosquito populations of arbovirus vectors in La Reunion"
subtitle: "Results"
author: "Ronan Brouazin^1,a^, Iris Claudel^1,a^, Renaud Lancelot^2,3^&ast;, Guillaume Dupuy^4^, Louis-Clément Gouagna^5^, Marlène Dupraz^2,3^, Thierry Baldet^2,3^, Jérémy Bouyer^2,6^&ast;"
date: "July 2022"
fig_caption: yes
number_sections: false
lang: en
output: 
  rmdformats::readthedown:
    self_contained: true
    code_folding: hide
    thumbnails: false
    lightbox: true
    gallery: true
    use_bookdown: false
abstract: |-
  ^1^ UMR Mivegec (Maladies Infectieuses et Vecteurs: Écologie,
      Génétique, Évolution et Contrôle), IRD-CNRS-Univ. Montpellier, 97410 Saint-Pierre, La Réunion

  ^2^ UMR Astre (Animals, Health, Territories, Risks, Ecosystems),
      Cirad, Inrae, Univ. Montpellier, 34398 Montpellier, France

  ^3^ Cirad, UMR Astre, 97491 Sainte Clotilde, La Réunion 

  ^4^ ARS Réunion, Service de Lutte Anti-Vectorielle, Saint-Denis

  ^5^ UMR Mivegec, 34394 Montpellier, France 

  ^6^ Insect Pest Control Laboratory, Joint FAO/IAEA Programme of
      Nuclear Techniques in Food and Agriculture, IAEA Vienna, Wagramer
      Strasse 5, 1400 Vienna, Austria

  ^a^ These authors contributed equally to the work
  
  &ast; Corresponding authors: Jérémy Bouyer jeremy.bouyer@cirad.fr and
   Renaud Lancelot renaud.lanclot@cirad.fr
---


```{r source, include=FALSE, cache=FALSE} 
rm(list=ls())

source("src/packages.R",
       local = knitr::knit_global())

source("src/functions.R",
       local = knitr::knit_global())

## crop plots
## knitr::knit_hooks$set(crop = knitr::hook_pdfcrop)

## extrafont::font_import(prompt=F)
windowsFonts(serif = windowsFont("TT Times New Roman"))

## options
knitr::opts_chunk$set(cache = T,
                      fig.path = "figs/",
                      dev = "png",
                      dev.args = list(type = "cairo-png",
                                      family = "serif",
                                      pointsize = 14),
                      dpi = 600,
                      fig.align = "left",
                      crop = FALSE,
                      echo = TRUE, include = TRUE,
                      comment = NA)

library(knitr)
## data
tmp <- read.table("data/Captures_ovi_12022021.csv",
                  header = TRUE,
                  sep = ";",
                  quote = "")

tmp$site <- factor(ifelse(tmp$Sites == "Ravine_Damour", "S1", "S2"))
tmp$tree <- factor(substr(tmp$Arbre, 1, 1))
tmp$pos <- factor(ifelse(tmp$Position_arbre == 1, "canopy", "ground"))
tmp$om <- factor(ifelse(tmp$Appat == "rien", "none", "added"))
tmp$surf <- factor(ifelse(tmp$Support_ponte == "papier", "paper", "leaf"))
tmp$features <- factor(paste(tmp$surf, tmp$pos, tmp$om, sep = "-"))

## definition of resampling units
tmp$dbeg <- as.Date(tmp$Date_pose, format = "%d/%m/%Y")

## 2 repetition blocks
tmp$block <- NA
ud <- unique(tmp$dbeg)
tmp$block <- factor(ifelse(is.element(tmp$dbeg, ud[1:4]), "B1", "B2"))

## nb of days, to be used as an offset
tmp$beg <- as.POSIXct(paste(tmp$Date_pose, tmp$Heure_pose),
                      format = "%d/%m/%Y %H:%M:%S")
tmp$end <- as.POSIXct(paste(tmp$Date_releve, tmp$Heure_releve),
                      format = "%d/%m/%Y %H:%M:%S")
tmp$nbd <- as.numeric(tmp$end - tmp$beg)

## Response
tmp$eggs <- ceiling(mean(tmp$nbd) * tmp$Nombre_oeufs / tmp$nbd)
tmp$E <- as.integer(tmp$eggs)
tmp$maeg <- ceiling(mean(tmp$nbd) * tmp$Nombre_larves_aeg / tmp$nbd)
tmp$maeg <- as.integer(tmp$maeg)
tmp$malbo <- ceiling(mean(tmp$nbd) * tmp$Nombre_larves_albo / tmp$nbd)
tmp$maeg <- as.integer(tmp$maeg)
## NB maeg and malbo is now the "standardized count" for the average
## duration of a trapping session
OT <- tmp

## final datasets
var <- c("site", "tree", "pos", "om", "surf",
         "dbeg", "block",
         "eggs", "E", "maeg", "malbo")

vacoa <- subset(tmp,
                select = match(var, names(tmp)))
Vacoa <- melt(vacoa,
              id.vars = 1:7,
              measure.vars = 8:9,
              value.name = "m",
              variable.name = "species")

n <- nchar(as.character(Vacoa$species))
Vacoa$adj <- factor(
    ifelse(
        substr(as.character(Vacoa$species), 1, 1) == "d",
        "yes", "no"))

Vacoa$species <- factor(
    ifelse(
        substr(Vacoa$species, n-3, n) == "maeg",
        "aegypti", "albopictus"))

## nrow(vacoa)
## options(width = 150)
## head(vacoa)
## n <- rep(1, nrow(vacoa))
## aggregate(n ~ block + site + tree,
##           FUN = sum,
##           data = vacoa)

```


# Catches


## Detection probability

```{r detection, cache = T} 
vacoa$features <- factor(
    paste(vacoa$surf, vacoa$pos, vacoa$om, sep = "-"))
treatment <- "features"
ref <- "paper-ground-none"

## resampling: done only once for a given dataset
## set.seed for reproducibility

## Number of bootstrap replicates used in this study 
B <- 1000
set.seed(1961)
btTab <- resamplui(vacoa,
                   id = c("dbeg", "tree"),
                   B = B)

```


```{r absence, cache = T}

## retrieve absence data to estimate detection probability

## vector of mosquito count by species
spcs <- c("maeg", "malbo")
L <- list()
for(i in 1:2){
    abs <- absence(btTab,
                   target = spcs[i],
                   treatment = "features",
                   ref = "paper-ground-none")
    detec <- sumx <- subset(summarize(abs, alpha = .05),
                   subset = index == "unscaled",
                   select = -1)
    for(j in 2:ncol(detec))
        detec[,j] <- 1 - sumx[,j]
    detec <- detec[ , c(1:3, 5,  4)]
    names(detec)[4:5] <- c("low", "high")
    L[[i]] <- cbind(species = factor(rep(if(spcs[i] == "maeg") "aegypti" else "albopictus",
                                         nrow(sumx))),
                    detec)
}

sSen <- do.call("rbind", L)

```


```{r hurdle, include = F, cache = T} 

## original data
aegy <- subset(vacoa,
               subset = !(pos == "ground" & maeg > 10),
               select = c("pos", "surf", "om", "maeg"))
albo <- subset(vacoa, select = c("pos", "surf", "om", "malbo"))
## loops over the bootstrapped datasets
L1 <- lapply(btTab,
             function(x){
                 ## dataset
                 var <- c("surf", "pos", "om", "maeg")
                 aegy1 <- subset(x, select = match(var, names(x)))
                 Hurdle(aegy1,
                        obs = "maeg",
                        expl = c("surf", "pos", "om"))
             })

L2 <- lapply(btTab,
             function(x){
                 ## dataset
                 var <- c("surf", "pos", "om", "malbo")
                 albo1 <- subset(x, select = match(var, names(x)))
                 Hurdle(albo1,
                        obs = "malbo",
                        expl = c("surf", "pos", "om"))
             })


## withdraw null data

nL1 <- length(L1) - sum(unlist(lapply(L1, is.null)) &
                        unlist(lapply(L2, function(x) !is.null(x))))

L1b <- L1[seq(length(L1))[unlist(lapply(L1, function(x) !is.null(x))) &
                          unlist(lapply(L2, function(x) !is.null(x)))]]

nL2 <- length(L2) - sum(unlist(lapply(L2, function(x) !is.null(x))) &
                        unlist(lapply(L1, function(x) !is.null(x))))

L2b <- L2[seq(length(L2))[unlist(lapply(L2, function(x) !is.null(x))) &
                          unlist(lapply(L1, function(x) !is.null(x)))]]

## Importance of variables
Impdat <- Importance(L1b, L2b, species = c("Ae. aegypti", "Ae. albopictus"))
Impdat$covariate <- reorder(Impdat$covariate, Impdat$importance)

## fitted values
res1 <- do.call("rbind", L1b)
res2 <- do.call("rbind", L2b)
res1$species <- "aegypti"
res2$species <- "albopictus"
names(res1)[4] <- names(res2)[4] <- "observed"

res <- rbind(res1, res2)
Lres1 <- by(res,
            list(species = res$species,
                 pos = res$pos,
                 surf = res$surf, 
                 om = res$om),
            function(x){
                dfr <- data.frame(species = unique(x$species),
                                  pos = unique(x$pos),
                                  surf = unique(x$surf),
                                  om = unique(x$om),
                                  observed = mean(x$observed),
                                  estimated = mean(x$estimated),
                                  low = quantile(x$estimated, probs = .025),
                                  high = quantile(x$estimated, probs = .975))
                dfr[order(dfr$species, dfr$pos, dfr$surf, dfr$om), ]
            })

Res1 <- do.call("rbind", Lres1)
rownames(Res1) <- seq(nrow(Res1))
Fit1 <- fitovi1 <- Res1[order(Res1$species, Res1$pos, Res1$surf, Res1$om), ]

#####################################
## Fig. 2. (detection probability) ##
#####################################
brks <- c(0, 1e-3, 1e-2, 0.05, 1)

m0 <- function(x, species){
    New1 <- expand.grid(
        pos = factor(c("canopy", "ground")),
        surf = factor(c("leaf", "paper")),
        om = factor(c("added", "none")))

    New1$species <- species
    b1h <- coeffs(attr(x, 'mma'))
    X1z <- model.matrix(~ pos + surf + om, data = New1)
    idx1 <- match(c("zero_(Intercept)",
                    "zero_posground",
                    "zero_surfpaper",
                    "zero_omnone"),
                  table = names(b1h))
    keep <-  seq(ncol(X1z))[!is.na(idx1)]
    b1z <- as.numeric(b1h)[idx1]
    
    New1$fit <- plogis(as.vector(X1z[,keep] %*% b1z[keep]))
 
    New1
}

## aegypti
Lm1 <- lapply(L1b, function(x) m0(x, "Ae. aegypti"))

## definition of labels for matrix rows and cols. Important: this has
## to be consistent with the analysis
xLm1 <- Lm1[[1]]

## NB: pos first because it is the most important feature for aegypti

lev1 <- sort(with(xLm1, paste(pos, surf, om, sep = "-")))
nlev1 <- length(lev1)

det1 <- subset(sSen, species == "aegypti")

ft1 <- as.data.frame(do.call("rbind", strsplit(as.character(det1$features), "-")))
names(ft1) <- c("surf", "pos", "om")
det1 <- cbind(det1, ft1)
det1$pattern <- with(det1, paste(pos, surf, om, sep = "-"))
det1 <- det1[order(det1$pattern), ]
assign("det1", det1, envir = environment(testMatrix))
## computations
Test1 <- testMatrix(listVal = Lm1,       # boostrap data: B-length list:l
                    dobs = det1,         # observed data: data.frame
                                         # with nlev1 rows
                    obs = "observed",    # column name for observations in dobs
                    fit = "fit",         # column name for fitted values in listVal
                    covariates = c("pos", "surf", "om"), # pattern definition: order matters
                    brks = brks)         # probability breaks

## albopictus
Lm2  <- lapply(L2b, function(x) m0(x, "Ae. albopictus"))
xLm2 <- Lm2[[1]]

lev2 <- with(xLm2, sort(paste(pos, surf, om, sep = "-")))
nlev2 <- length(lev2)

det2 <- subset(sSen, species == "albopictus")
ft2 <- as.data.frame(
    do.call("rbind",
            strsplit(as.character(det2$features), "-")))
names(ft2) <- c("surf", "pos", "om")
det2 <- cbind(det2, ft2)
det2$pattern <- with(det2, paste(pos, surf, om, sep = "-"))
det2 <- det2[order(det2$pattern), ]


Test2 <- testMatrix(listVal = Lm2,
                    dobs = det2,
                    obs = "observed",
                    fit = "fit",
                    covariates = c("pos", "surf", "om"),
                    brks = brks)


################################
## Fig. 3 (apparent density) ###
################################

## aegypti
names(fitovi1)[6] <- "estimate"
dataeg <- subset(fitovi1, subset = species == "aegypti")
dataeg$pattern <- with(dataeg, paste(pos, surf, om, sep = "-"))
dataeg <- dataeg[order(dataeg$pattern), ]

Test3 <- testMatrix(listVal = L1b,
                    dobs = dataeg,
                    obs = "observed",
                    fit = "estimated",
                    covariates = c("pos", "surf", "om"),
                    brks = brks)
## albo
datalb <-  subset(fitovi1, subset = species == "albopictus")
datalb$pattern <- with(datalb, paste(pos, surf, om, sep = "-"))
datalb <- datalb[order(datalb$pattern, decreasing = T), ]

Test4 <- testMatrix(listVal = L2b,
                    dobs = datalb,
                    obs = "observed",
                    fit = "estimated",
                    covariates = c("pos", "surf", "om"),
                    brks = brks)

#####################################
## Fig 4. (proportion of aegypti)  ###
#####################################
res0 <- aggregate(cbind(estimate = maeg / (maeg + malbo)) ~ om + surf,
                  data = subset(vacoa, pos == "canopy" & maeg + malbo > 0),
                  FUN = mean)

ratio <- do.call(
    "rbind",
    lapply(btTab,
           function(x)
               aggregate(cbind(p = maeg / (maeg + malbo)) ~ om + surf,
                         data = subset(x, pos == "canopy" & maeg + malbo > 0),
                         FUN = mean))
)

res <- do.call(
    "rbind",
    by(ratio,
       list(mo = ratio$om,
            surf = ratio$surf),
       function(x)
           data.frame(om = unique(x$om),
                      surf = unique(x$surf),
                      fitB = mean(x$p),
                      low = quantile(x$p, .025),
                      high = quantile(x$p, .975))
					  )
)

tab1 <- cbind(res0[, ], res[, -(1:2)])

Lratio <- lapply(
    btTab,
    function(x){
        aggregate(cbind(p = maeg / (maeg + malbo)) ~ om + surf,
                  data = subset(x, pos == "canopy" & maeg + malbo > 0),
                  FUN = mean)})

Lr1 <- Lratio[[1]]
levR <- sort(paste(Lr1$surf, Lr1$om, sep = "-"))
nlevR <- length(levR)
TestR <- testMatrix(listVal = Lratio,
                    dobs = res0,
                    obs = "estimate",
                    fit = "p",
                    covariates = c("surf", "om"),
                    brks = brks)

```


```{r fig2, fig.width=9, fig.height=9, out.width="159mm", fig.cap=figcap2, cache=FALSE}

alpha <- .05
cex <- 1

## dot plot;
mycols1 <- c('red2', "darkblue")

mykey1 <- list(space = "bottom", divide = 1, column = 2,
               text = list(c("Observed",
                             paste0("Estimate & ",
                             (1 - alpha) * 100,
                             "% credible interval")),
                           cex = cex),
               lines = list(type = 'b',
                            lty = c("blank", "solid"),
                            pch = c(19, 21), alpha = c(.75, 1),
                            cex = c(1, 1.25), col = mycols1,
                            fill = "white", lwd = 2, size = 4)
               )

assign("det1", det1, envir = environment(oviplot))
gr1 <- oviplot(det1,
               xlab = list("Detection probability", cex = cex),
               xlim = c(-.05, 1.05))

## level plot
ats <- 1:5 - .5
k <- length(brks) - 1

mycol1 <- rev(brewer.pal(n = k, 'Reds'))
mycol2 <- rev(brewer.pal(n = k, 'Blues'))

mykey2 <- list(
    space = "right", column = 2,
    title = "Difference \u0394 & P value", cex.title = cex,
    text = list(paste(rep(c("\u0394 > 0", "\u0394 < 0"), each = k),
                      c(c("P \u2264 0.001",
                        "0.001 < P \u2264 0.01",
                        "0.01 < P \u2264 0.05",
                        "0.05 < P"),
                      c("P \u2264 0.001",
                        "0.001 < P \u2264 0.01",
                        "0.01 < P \u2264 0.05",
                        "0.05 < P")),
                      sep = " & "),
        cex = cex),
    rect = list(col = c(mycol1, mycol2), size = 2, height = .8))

mask <- test11 <- test12 <- matrix(NA, ncol = nlev1, nrow = nlev1)
colnames(test11) <- colnames(test12) <- lev1
rownames(test11) <- rownames(test12) <- lev1

test11[upper.tri(test11)] <- ifelse(Test1$diff > 0, Test1$code, NA)
test12[upper.tri(test12)] <- ifelse(Test1$diff < 0, Test1$code, NA)
mask[lower.tri(mask, diag = T)] <- 1

lpmask <- levelplot(mask[1:7, 2:8],
                   region = TRUE, col.regions = "lightgrey", at = c(.5, 1.5),
                   colorkey = FALSE,
                   xlab = "", ylab = "") +
    latticeExtra::layer(panel.abline(h = .5:8.5, v =.5:8.5, col = "lightgrey"))

lp1 <- levelplot(test11[1:7, 2:8],
                 par.settings = list(layout.widths = list(right.padding = 2.5)),
                 region = TRUE, col.regions = mycol1, at = ats,
                 colorkey = FALSE,
                 xlab = "", ylab = "",
                 scales = list(cex = cex, tck = .5,
                               x = list(rot = 45,
                                        alternating = 2),
                               y = list(rot = 45))) +
    levelplot(test12[1:7, 2:8],
              region = TRUE, col.regions = mycol2, at = ats,
              colorkey = FALSE,
              xlab = "", ylab = "") + lpmask


## detection of albopictus

gr2 <- oviplot(det2,
               xlab = list("Detection probability", cex = cex),
               xlim = c(-.05, 1.05))


test21 <- test22 <- matrix(NA, ncol = nlev2, nrow = nlev2)
colnames(test21) <- colnames(test22) <- det2$pattern
rownames(test21) <- rownames(test22) <- det2$pattern

test21[upper.tri(test21)] <- ifelse(Test2$diff > 0, Test2$code, NA)
test22[upper.tri(test22)] <- ifelse(Test2$diff < 0, Test2$code, NA)

lp2 <- levelplot(test21[1:7, 2:8],
                 par.settings = list(layout.widths = list(right.padding = 2.5)),
                 region = TRUE, col.regions = mycol1, at = ats,
                 colorkey = FALSE,
                 xlab = "", ylab = "",
                 scales = list(cex = cex, tck = .5,
                               x = list(rot = 45, alternating = 2),
                               y = list(rot = 45))) +
    levelplot(test22[1:7, 2:8],
              region = TRUE, col.regions = mycol2, at = ats,
               colorkey = FALSE,
               xlab = "", ylab = "") + lpmask

## plot detection proba for aegypti and albo

lab1 <- "(a)~italic(Ae.~aegypti)"
lab2 <- "(c)~italic(Ae.~albopictus)"
lab3 <- "(b)~italic(Ae.~aegypti)"
lab4 <- "(d)~italic(Ae.~albopictus)"

plot1 <- plot_grid(gr1, gr2, ncol = 2) +
    draw_plot_label(lab1, parse = T, x = 0, y = 1,
                    hjust = 0, fontface = 1, family = "serif") +
    draw_plot_label(lab2, parse = T, x = .5, y = 1,
                    hjust = 0, fontface = 1, family = "serif")

plot2 <- plot_grid(lp1, lp2, ncol = 2) +
    draw_plot_label(lab3, parse = T, x = 0, y = 1,
                    hjust = 0, fontface = 1, family = "serif") +
    draw_plot_label(lab4, parse = T, x = .5, y = 1,
                    hjust = 0, fontface = 1, family = "serif")


figcap2 <- paste0(
    "Fig. 2. Detection probability of ",
    "fourth-instar larvae (L4): estimates of population means and their bootstrap 95% ",
    "credible interval (", format(B, big.mark = ","), " replicates) for ",
    "<em>Aedes aegypti</em> (a), and <em>Aedes albopictus</em> (b); ",
    "Pairwise tests for the ",
    "significance of differences &Delta;<sub>i,j</sub> in ",
    "estimates (column <em>j</em> - row <em>i</em>) for ",
    "<em>Aedes aegypti</em> (c), and <em>Aedes albopictus</em> (d); ",
    "Row and column labels: three-word code as follows) ",
    "(1) Trap position: ground/canopy, ",
    "(2) Oviposition surface: paper/leaf. ",
    "(3) Organic matter added to trap water: none/added. ",
    "Models were fitted with data collected ",
    "during a field experiment in La Reunion, 2020 ",
    "(256 ovitrap outcomes, 11,826 eggs)."
)

plot_grid(plot1,
          draw.key(mykey1),
          plot2,
          draw.key(mykey2),
          ncol = 1,
          rel_heights = c(32, 8, 40, 10))


```


## Daily apparent density of L4 larvae


```{r fig3, fig.width=9, fig.height=9, out.width="159mm",fig.cap=figcap3, cache = FALSE}

cex <- 1
## aegypti

## dot plot
mykey3 <- list(space = "right", divide = 1, column = 2,
               text = list(c("Observed",
                             paste0("Estimate &",
                             (1 - alpha) * 100, "% credible interval")),
                           cex = cex),
               lines = list(type = 'b',
                            lty = c("blank", "solid"),
                            pch = c(19, 21), alpha = c(.75, 1),
                            cex = c(1, 1.25), col = mycols1,
                            fill = "white", lwd = 2, size = 3))

gr3 <- oviplot(dataeg,
               xlim = extendrange(c(datalb$low, datalb$high,
                                    dataeg$low, dataeg$high)),
               xlab = list("Fitted AD (mosq. / trap / day)", cex = cex),
               ylab.right = "")

## level plot
test31 <- test32 <- matrix(NA, ncol = nlev1, nrow = nlev1)
colnames(test31) <- colnames(test32) <- lev1
rownames(test31) <- rownames(test32) <- lev1

test31[upper.tri(test31)] <- ifelse(Test3$diff > 0, Test3$code, NA)
test32[upper.tri(test32)] <- ifelse(Test3$diff < 0, Test3$code, NA)

lp3 <- levelplot(test31[1:7, 2:8],
                 par.settings = list(layout.widths = list(right.padding = 2.5)),
                 region = TRUE, col.regions = mycol1, at = ats,
                 colorkey = FALSE,
                 xlab = "", ylab = "",
                 scales = list(cex = cex, tck = .5,
                               x = list(rot = 45, alternating = 2),
                               y = list(rot = 45))) +
     levelplot(test32[1:7, 2:8],
               region = TRUE, col.regions = mycol2, at = ats,
               colorkey = FALSE,
               xlab = "", ylab = "") + lpmask


## albopictus

## dot plot
gr4 <- oviplot(datalb,
               xlim = extendrange(c(datalb$low, datalb$high, dataeg$low, dataeg$high)),
               xlab = list("Fitted AD (mosq. / trap / day)", cex = cex),
               ylab.right = "")

## level plot
test41 <- test42 <- matrix(NA, ncol = nlev2, nrow = nlev2)
colnames(test41) <- colnames(test42) <- lev2
rownames(test41) <- rownames(test42) <- lev2
test41[upper.tri(test41)] <- ifelse(Test4$diff > 0, Test4$code, NA)
test42[upper.tri(test42)] <- ifelse(Test4$diff < 0, Test4$code, NA)

mykey2 <- list(
    space = "bottom", column = 2,
    title = "Difference \u0394 & P value", cex.title = cex,
    text = list(paste(rep(c("\u0394 > 0", "\u0394 < 0"), each = k),
                      c(c("P \u2264 0.001",
                        "0.001 < P \u2264 0.01",
                        "0.01 < P \u2264 0.05",
                        "0.05 < P"),
                      c("P \u2264 0.001",
                        "0.001 < P \u2264 0.01",
                        "0.01 < P \u2264 0.05",
                        "0.05 < P")),
                      sep = " & "),
                cex = cex),
    rect = list(col = c(mycol1, mycol2), size = 2, height = .8))

lp4 <- levelplot(test41[1:7, 2:8],
                 par.settings = list(layout.widths = list(right.padding=2.5)),
                 region = TRUE, col.regions = mycol1, at = ats,
                 colorkey = FALSE,
                 xlab = "", ylab = "",
                 scales = list(cex = cex, tck = .5,
                               x = list(rot = 45,
                                        alternating = 2),
                               y = list(rot = 45))) +
     levelplot(test42[1:(nlev2 - 1), -1],
               region = TRUE, col.regions = mycol2, at = ats,
               colorkey = FALSE,
               xlab = "", ylab = "") + lpmask


plot3 <- plot_grid(gr3, gr4, ncol = 2) +
    draw_plot_label(lab1, parse = T, x = 0, y = 1,
                    hjust = 0, fontface = 1, family = "serif") +
    draw_plot_label(lab2, parse = T, x = .5, y = 1,
                    hjust = 0, fontface = 1, family = "serif")

plot4 <- plot_grid(lp3, lp4, ncol = 2) +
    draw_plot_label(lab3, parse = T, x = 0, y = 1,
                    hjust = 0, fontface = 1, family = "serif") +
    draw_plot_label(lab4, parse = T, x = .5, y = 1,
                    hjust = 0, fontface = 1, family = "serif")

figcap3 <- paste0(
    "Fig. 3. Apparent density of ",
    "fourth-instar larvae (L4): estimates of population means and their bootstrap 95% ",
    "credible interval (", format(B, big.mark = ","), " replicates) for ",
    "<em>Aedes aegypti</em> (a), and <em>Aedes albopictus</em> (b); ",
    "Pairwise tests for the ",
    "significance of differences &Delta;<sub>i,j</sub> in ",
    "estimates (column <em>j</em> - row <em>i</em>) for ",
    "<em>Aedes aegypti</em> (c), and <em>Aedes albopictus</em> (d); ",
    "Row and column labels: three-word code as follows) ",
    "(1) Trap position: ground/canopy, ",
    "(2) Oviposition surface: paper/leaf. ",
    "(3) Organic matter added to trap water: none/added. ",
    "Models were fitted with data collected ",
    "during a field experiment in La Reunion, 2020 ",
    "(256 ovitrap outcomes, 11,826 eggs)."
)


plot_grid(plot3, draw.key(mykey1),
          plot4, draw.key(mykey2),
          ncol = 1,
          rel_heights = c(32, 8, 40, 10))

```


## Proportion of _Ae. aegypti_ in fourth-instar larve (L4)

```{r fig4, fig.width=7, fig.height=5.2, out.width="5.6in", fig.cap=figcap4, cache = F}

drat <- subset(vacoa, pos == "canopy" & maeg + malbo > 0)
nr <- format(nrow(drat))
ne <- format(sum(drat$eggs), big.mark = ",")

figcap4 <- paste0(
    "Fig. 4. Proportion of <em>Aedes aegypti</em> in ",
    "fourth-instar larve (L4) emerging from <em>Aedes</em> eggs collected ",
    "in oviposition traps set at the canopy of vacoa trees, ",
    "observed during a field experiment in La Reunion, 2020 (",
    nr,
    " ovitrap outcomes, ",
    ne,
    " eggs); ",
    "(a) Estimates and bootstrap 95% credible intervals ",
    "(", format(B, big.mark = ","), " replicates), ",
    "(b) pairwise tests for the ",
    "significance of differences &Delta;<sub>i,j</sub> in ",
    "estimates (column <em>j</em> - row <em>i</em>). Row and column labels: ",
    "two-word code ",
    "(1) oviposition surface: paper/leaf. ",
    "(2) organic matter added to trap water: none/added."
)

## dot plot
cex <- 1
mycols1 <- c('red2', "darkblue")
alpha <- .05

mykeyP <- list(space = "bottom", divide = 1,
               text = list(c("Observed proportion",
                             paste0("Bootstrapped proportion &\n ",
                             (1 - alpha) * 100, "% credible interval")),
                           cex = cex),
               lines = list(type = 'b',
                            lty = c("blank", "solid"),
                            pch = c(19, 21), alpha = c(.75, 1),
                            cex = c(1, 1.25), col = mycols1,
                            fill = "white", lwd = 2, size = 3))

plotR <- xyplot(surf ~ estimate | om,
                data = tab1, subscripts = T,
                layout = c(1, 2), between = list(y = 1/2),
                aspect = 2/3,
                xlab = list(expression(italic(Aedes~aegypti)~proportion~"in"~L4),
                            cex = cex),
                ylab = list("Oviposition surface",
                            cex = cex),
                key = mykeyP,
                xlim = c(-.05, 1.05),
                scales = list(cex = cex, tck = .5),
                par.strip.text = list(cex = cex),
                strip = strip.custom(bg = grey(.9),
                                     strip.names = c(T, T),
                                     strip.levels = c(T, T)),
                panel = function(x, y, subscripts){
                    panel.abline(h = 1:2, v = seq(0, 1, .25), col = grey(.8))
                    X <- tab1$fitB[subscripts]
                    X1 <- tab1$low[subscripts]
                    X2 <- tab1$high[subscripts]
                    larrows(x1 = X1, y1 = y,
                            x2 = X2, y2 = y,
                            lwd = 2, col = mycols[2],
                            angle = 90, code = 3,
                            length = 1, unit = "mm")
                    lpoints(X, y, cex = 1.25, pch = 21,
                            col = mycols[2], fill = "white")
                    lpoints(x, y, cex = 1,
                            pch = 19, col = mycols1[1])
                    }
)

## level plot
mykeyR <- list(
    space = "bottom", columns = 1,
    title = "Difference \u0394 & P value", cex.title = cex,
    text = list(paste(rep(c("\u0394 > 0", "\u0394 < 0"), each = k),
                      c(c("P \u2264 0.001",
                        "0.001 < P \u2264 0.01",
                        "0.01 < P \u2264 0.05",
                        "0.05 < P"),
                      c("P \u2264 0.001",
                        "0.001 < P \u2264 0.01",
                        "0.01 < P \u2264 0.05",
                        "0.05 < P")),
                      sep = " & "),
        cex = cex),
    rect = list(col = c(mycol1, mycol2), size = 2, height = .8))

maskR <- testR1 <- testR2 <- matrix(NA, ncol = 4, nrow = 4)
colnames(testR1) <- colnames(testR2) <- levR
rownames(testR1) <- rownames(testR2) <- levR

testR1[upper.tri(testR1)] <- ifelse(TestR$diff > 0, TestR$code, NA)
testR2[upper.tri(testR2)] <- ifelse(TestR$diff < 0, TestR$code, NA)
maskR[lower.tri(maskR, diag = T)] <- 1

lpmaskR <- levelplot(
    maskR[1:3, -1],
    region = TRUE, col.regions = "lightgrey", at = c(.5, 1.5),
    colorkey = FALSE,
    xlab = "", ylab = "") +
    latticeExtra::layer(
                      panel.abline(
                          h = .5:3.5,
                          v =.5:3.5,
                          col = "lightgrey"))

lpR <- levelplot(testR1[1:3, -1],
                 region = TRUE, col.regions = mycol1, at = ats,
                 colorkey = FALSE, key = mykeyR,
                 xlab = "", ylab = "",
                 scales = list(cex = cex, tck = .5,
                               x = list(rot = 45, alternating = 2),
                               y = list(rot = 45))) +
     levelplot(testR2[1:3, -1],
               region = TRUE, col.regions = mycol2, at = ats,
               colorkey = FALSE,
               xlab = "", ylab = "") + lpmaskR

## full plot
plot_grid(plotR, lpR,
          ncol = 2, rel_widths = c(1,1),
          labels = c("(a)", "(b)"),
          label_size = 12,
          label_fontface = 1,
          label_fontfamily = "serif")

```


# Factors influencing L4 larvae survival at the laboratory-rearing stage


```{r survival}
E <- subset(OT,
            select = c("site", "tree", "block", "beg", "features",
                       "pos", "surf", "eggs",  "maeg", "malbo"))

E$date <- as.Date(E$beg)
E$id1 <- paste(E$tree, E$date, sep = "_")
E$id2 <- paste(E$features, E$date, sep = "_")

Ealbo <- subset(E,
                subset = eggs > 0 & malbo + maeg > 0,
                select = match(c("id1", "id2", "surf", "maeg", "malbo", "eggs"),
                               names(E)))
## survival
## numerator
Ealbo$aeg <- Ealbo$maeg
Ealbo$L <- Ealbo$maeg + Ealbo$malbo

# denom
Ealbo$E <- pmax(Ealbo$eggs, Ealbo$L)
Ealbo$logE <- log(Ealbo$E)

## propotion of albo "b" to test the
## difference in mortality rates
Ealbo$b <- Ealbo$malbo / (Ealbo$maeg + Ealbo$malbo)
## densityplot(~ b | surf, data = Ealbo, from = 0, to = 1)

## log(E) to test the competition
## between larvae and the
## interaction with b to test the
## competiton between species

```


```{r bootstrapSurv2, include = F}

Lmma <- lapply(
    btTab,
    function(x){
        ## dataset
        E1 <- x
        ## stores E1 for laater use
        
        Ealbo1 <- subset(
            E1,
            subset = E > 0 & malbo + maeg > 0,
            select = c("surf", "maeg", "malbo", "E"))
        
        ## survival defined as the ratio between the number of L4
        ## larvae and the number of counted eggs in the ovitrap
        
        Ealbo1$aeg <- Ealbo1$maeg
        
        ## overall number of L4 larvae
        Ealbo1$L <- Ealbo1$maeg + Ealbo1$malbo
        
        ## number of eggs counted in the trap: NB there are a few cases
        ## where L > E (in general these mistakes are L = E + 1): it
        ## might be unchecked counting errors, or rounding errors when
        ## computing standardized counts (we used mean(nbd) * count /
        ## nbd) to account for unequal lengths of the trapping
        ## sessions: 3 or 4 days, rather than considering nbd as an
        ## offset) to avoid rounding to 0 in case of very low count, we
        ## took the nearest higher interger. To avoid computation
        ## errors, we took the pmax (parallel max) between E and L
        
        Ealbo1$E <- pmax(Ealbo1$E, Ealbo1$L)
        
        ## discard trapping sessions with E == 0 or malbo == 0
        Ealbo1$b <- Ealbo1$malbo / (Ealbo1$maeg + Ealbo1$malbo)
        Ealbo1$logE <- log(Ealbo1$E)
        
        ## beta-binomial model.
        
        ## Though we used the model only for estimation of the mean
        ## (bootstrap estimates for the variance), we still needed a
        ## "correct" estimation of variance for model ranking and
        ## averaging
        fm0 <- aodml(cbind(L, E - L) ~ b + logE + surf + b:logE,
                     family = "bb", data = Ealbo1)
        
        ## fitting and ranging the set of nested models)
        dd <- dredge(fm0, fixed = ~ 1)

        ## get averaged coefficients, discarding "malformed" dd
        ## (in general, with a single model)
        
        mma <- try(model.avg(dd,
                         subset = cumsum(weight) <= .95,
                         fit = TRUE))
        if(any(class(mma) != "averaging"))
           return(NULL)
        
        ## now, compute the mma estimates for the prediction mean Egg
        ## count split by surf category
        
        ## define a sequence of values for b, the proportion of
        ## albopictus IN THE RANGE OF OBSERVED VALUES.

        ## NB: the intercepts with the vertical lines x=0 and x=1
        ## provide estimates of aegypti (x=0) and albopictus (y=1)
        ## survival in the absence of the other species. The slope of
        ## this line (not a straight line in general) is an indicator
        ## of the strength of the correlation between the proportion of
        ## albopictus and aegypti, and L4 survival (slope ~ 0: no
        ## survival difference between aeg and albo; postive slope:
        ## higher survival for albo); negative slope: higher survival
        ## for aegypti) 

        ## add b to each block, and the ceiling(mean) E value
        Lb <- by(
            Ealbo1,
            list(surf = Ealbo1$surf),
            function(x){
                ## a single line in x
                xsurf <- unique(x$surf)
                xE <- c(2, 4)
                r <- range(x$b)
                seqr <- (0:10)/10
                b <- seqr[seqr >= r[1] & seqr <= r[2]]
                dfr <- expand.grid(b = b, E = xE)
                dfr$surf <- xsurf
                return(dfr)
            })
        
        ## then stacks the blocks into a single dataset
        varb <- do.call("rbind", Lb)
        ## adds logE
        varb$logE <- log(varb$E)
        ## now adds model prediction for survival
        varb$p <- predict(mma, newdata = varb, type = "response",  backtransform = FALSE)
        ## add L for plotting
        varb$L <- ceiling(varb$E * varb$p)
        
        ## prepare the second plot with constant b by mo and surf, and
        ## varying egg count. The acually observed range of
        ## egg count within each mo * surf cells is used for
        ## predictions (because cell-to-cell variations are huge)
        Le <- by(
            Ealbo1,
            list(surf = Ealbo1$surf),
            function(x){
                xsurf    <- unique(x$surf)
                nb       <- length(x$b)
                xb       <- c(.4, 1)
                qE       <- quantile(Ealbo$E, probs = seq(0, 1, .1))
                mid      <- qE[-length(qE)] + diff(qE) / 2 
                r        <- range(x$E)
                Ex       <- mid[mid >= r[1] & mid <= r[2]]
                dfr      <- expand.grid(E = ceiling(Ex), b = xb)
                dfr$surf <- xsurf
                return(dfr)
            })
        ## stacks the split datasets
        vare <- do.call("rbind", Le)
        ## add logE
        vare$logE <- log(vare$E)
        ## add predicted survival
        vare$p <- predict(mma, newdata = vare, type = "response", backtransform = FALSE)
        ## update L
        vare$L <- ceiling(vare$E * vare$p)
        
        ## return the two datasets
        list(varB = varb, varE = vare, mma = mma)
   })

varB <-  do.call("rbind", 
                lapply(Lmma,
                       function(x){
                           x[["varB"]]
                       }))

varE <- do.call("rbind",
                lapply(Lmma,
                       function(x){
                           x[["varE"]]
                       }))

MMA <- lapply(Lmma,
              function(x) x[["mma"]])

na <- unlist(lapply(Lmma, function(x) is.null(x)))

Limp <- vector(mode = "list", length = length(Lmma[!na]))

for(i in 1:length(Lmma[!na])){
    mma <- Lmma[!na][[i]]$mma
    v <- sw(mma)
    ## v <- importance(mma)
    dfr <- data.frame(covariate = names(v),
                      importance = v)
    dfr$replicate <- i
    Limp[[i]] <- dfr
}

tmp <- do.call("rbind", Limp)

v <- tapply(tmp$importance, tmp$covariate, mean)

impdat2 <- data.frame(
    importance = v,
    covariate  = names(v))

impdat2$covariate <- reorder(impdat2$covariate, impdat2$importance)

## data for the level plot
eda <- function(x){
    levs <- levels(Ealbo$surf)
    ## length(lev) categories of the variable 'surf'
    L <- vector(mode = "list", length = length(levs))
    for(i in seq(length(levs))){
        subs <- subset(Ealbo, surf == levs[i])
        bkb <- extendrange(Ealbo$b)
        bke <- extendrange(Ealbo$logE)
        kb <- quantile(Ealbo$b, probs = .5)
        ke <- quantile(Ealbo$logE, probs = .5)
        fm <- gam::gam(cbind(L, E-L) ~ bs(b, Boundary.knots = bkb) +
                           bs(logE,  Boundary.knots = bke),
                       family = binomial, data = subs)
        nc <- 4
        rge <- extendrange(Ealbo$logE)
        loE <- seq(rge[1], rge[2], length.out = nc + 1)

        steplogE <- loE[2] - loE[1]

        rgb <- extendrange(Ealbo$b)
        lob <- seq(rgb[1], rgb[2], length.out = nc + 1)

        stepb <- lob[2] - lob[1]

        New <-  expand.grid(b = lob[-(nc + 1)] + stepb / 2,
                            logE = loE[-(nc + 1)] + steplogE / 2,
                            surf = factor(levs[i], levels = levs))
        New$missing <- NA
        
        for(j in seq(nrow(New))){
            xsurf <- New$surf[j]
            xb <- New$b[j]
            binf <- max(lob[which(lob <= xb)])
            bsup <- min(lob[which(lob >= xb)])
            xle <- New$logE[j]
            Einf <- max(loE[which(loE <= xle)])
            Esup <- min(loE[which(loE >= xle)])
            c1 <- with(Ealbo,
                       surf == xsurf & b >= binf & b <= bsup)
            c2 <- with(Ealbo,
                       surf == xsurf & logE >= Einf & logE <= Esup)
            New$missing[j]  <- if(sum(c1 & c2) > 0) "no" else "yes"
        }
        
        New$fit <- NA
        
        fit <- gam::predict.Gam(fm,
                                newdata = subset(New,
                                                 subset = missing == "no"),
                                type = "response")

        New$fit[New$missing == "no"] <- as.vector(fit)
        L[[i]] <- New
    }
    do.call("rbind", L)
}

predEalbo <- eda()

## fig 6

## data for the scatter plot
pred <- function(x){
    ## Fitted MMA hurdle model
    mma <- x[["mma"]]
    ## Data for prediction: we took care of selecting contrasted
    ## values, while remaining in the domain of observed values
    New <-  expand.grid(b = seq(0, 1, .05),
                        logE = seq(.5, 6, .5),
                        surf = factor(c("leaf", "paper")))
    ## MMA hurdle model predictions for these new values
    fit <- predict(mma, newdata = New, type = "response", backtransform = FALSE)
    New$fit <- as.vector(fit)
    New[order(New$b, New$logE, New$surf),]
}

## data for the tested differences
pred0 <- function(x){
    ## Fitted MMA hurldle model
    mma <- x[["mma"]]
    ## Data for prediction: we took care of selecting contrasted
    ## values, while remaining in the domain of observed values.
    New <-  expand.grid(b = c(.35, 1),
                        logE = c(2, 4.5),
                        surf = factor(c("leaf", "paper"))) 
    New$features <- with(New, paste(
                                  paste0("surf:", surf),
                                  paste0("logE:", logE),
                                  paste0("b:", b), sep = "-"))
    ## MMA hurdle model predictions for these new values
    fit <- predict(mma, newdata = New, type = "response", backtransform = FALSE)
    New$fit <- as.vector(fit)
    New[order(New$features),]
}

## list of B 8-row datasets with predicted population means for each
## of the height selected covariate patterns
Lfitsurv <- lapply(Lmma[!na], FUN = function(x) pred(x))
PredSurv <- lapply(Lmma[!na], FUN = function(x) pred0(x))

fitsurv0 <- aggregate(cbind(observed = fit) ~ b + logE + surf,
                      data = do.call("rbind",
                                     lapply(Lmma[!na],
                                            FUN = function(x) pred0(x))),
                      FUN = mean)
 
fitsurv <- subset(aggregate(fit ~ b + logE + surf,
                            FUN = mean,
                            data = do.call("rbind", Lfitsurv)),
                  subset = !(surf == "paper" & b < .3 ) & !(surf == "leaf" & logE >= 5))

## data for level plot of P values
L3 <- PredSurv[[1]]
lev3 <- sort(paste(
    paste0("surf:",  L3$surf),
    paste0("logE:", L3$logE),
    paste0("b:", L3$b), sep = "-"))

nlev3 <- length(lev3)
## compute P-value matrix
Testsurv <- testMatrix(listVal = PredSurv,
                       dobs = fitsurv0,
                       obs = "observed",
                       fit = "fit",
                       covariates = c("surf", "logE", "b"),
                       brks = brks)

```


```{r fig5, fig.width=7, fig.height=5.2, outwidth="5.6in", fig.cap=figcap5, cache = FALSE}

figcap5 <- paste0(
    "Fig. 5. Observed survival of fourth-instar larvae (L4) according to the proportion of ",
    "<em>Aedes albopictus</em> in total L4, the log(apparent density) ",
    "of <em>Aedes</em> eggs, and the oviposition surface. ",
    "Data were collected during a field experiment in La Reunion, 2020 ",
    "(256 ovitrap outcomes, 11,826 eggs)."
)


cex = 1
## color.key
ck <- list(space = "top",
           title = list("Survival probability",
                        cex = cex, font = 1),
           height = .5, width = .9)

## color.regions
rp <- extendrange(predEalbo$fit)
ats <- seq(.35, 1, by = .05) 
cr <- hcl.colors(length(ats), palette = "Inferno")


xLim <- extendrange(Ealbo$b)
yLim <- extendrange(predEalbo$logE)

levelplot(fit ~ b + logE | surf,
          data = predEalbo, subscripts = TRUE,
          layout = c(2, 1), between = list(x = 1/2),
          colorkey = ck,
          xlab = list(expression(italic(Aedes~albopictus)~proportion~'in'~L4),
                      cex = cex),
          ylab = list("log(egg count)", cex = cex),
          xlim = xLim, ylim = yLim,
          region = TRUE, col.regions = cr, at = ats,
          scales = list(cex = cex, tck = .5),
          par.strip.text = list(cex = cex),
          strip = strip.custom(bg = grey(.9),
                               strip.names = c(TRUE, TRUE),
                               strip.levels = c(TRUE, TRUE))) +
    latticeExtra::layer(
                      panel.abline(v = unique(predEalbo$b) +
                                       diff(unique(predEalbo$b))[1] / 2,
                                   col = grey(.8)),
                        under = FALSE) +
    latticeExtra::layer(panel.abline(h = unique(predEalbo$logE) +
                                         diff(unique(predEalbo$logE))[1] / 2,
                                     col = grey(.8)),
                       under = FALSE) +
    xyplot(log(E) ~ b | surf, data = Ealbo, pch = 21, col = "darkblue", fill = "white")

```


## Fitted survival and tests

```{r fig6, fig.width=9, fig.height=9, out.width="159mm", fig.cap=figcap6, cache = FALSE}

## plot
cex <- 1

## legend of top left plot
mykeyp1 <- list(
    space = "bottom", divide = 1,
    title = expression(Survival~vs.~italic(Ae.~albopictus)~ proportion),
    cex.title = cex,
    text = list(c("Observed survival",
                  paste0("Egg density = ", round(exp(2))),
                  paste0("Egg density = ", round(exp(4.5)))),
                cex = cex),
    lines = list(
        type = "b", pch = c(19, NA, NA),
        col = c(grey(.7), "darkblue", "red2"),
        size = c(1, 3, 3), lwd = 2,
        lty = c("blank", "solid", "solid")))

## top left plot (2 sub-plots)
## Observed data
p1 <-  xyplot(L/E ~ b | surf,
           data = Ealbo, subscripts = TRUE,
           xlim = c(-.05, 1.05),
           ylim = c(-.05, 1.05),
           key  = mykeyp1,
           xlab = list(expression(Proportion~of~italic(Ae.~ albopictus)~'in'~L4), cex = cex),
           ylab = list("Survival probability", cex = cex),
           between = list(x = 1/2),
           par.strip.text = list(cex = cex),
           strip = strip.custom(bg = grey(.9),
                                strip.names = c(T, T),
                                strip.levels = c(T, T)),
           scales = list(tck = .5, cex = cex,
                         x = list(alternating = 1),
                         y = list(alternating = c(1, 2))),
           panel = function(x, y, subscripts){
               panel.grid(col = grey(.8))
               panel.abline(v = c(.35, 1), lty = 4, col = 'red')
               grid.points(x, y, pch = 19, default.units = "native",
                           gp = gpar(size = .5, cex = .5, col = grey(.5, alpha = .5)))
           }) +
    ## fitted data
    xyplot(fit ~ b | surf,
              data = fitsurv, subscripts = TRUE,
              panel = function(x, y, subscripts){
                  ## draws polygon 
                  mini <- min(fitsurv$logE[subscripts])
                  maxi <- max(fitsurv$logE[subscripts])
                  X <- c(x[fitsurv$logE[subscripts] == mini],
                         rev(x[fitsurv$logE[subscripts] == maxi]))
                  Y1 <- y[fitsurv$logE[subscripts] == mini]
                  Y2 <- rev(y[fitsurv$logE[subscripts] == maxi])
                  Y <- c(Y1, Y2)
                  grid.polygon(x = X, y = Y, default.units = "native",
                               gp = gpar(fill = "orange", alpha = .5, col = NA))
                  ## draws lines for predicted values used in tests
                  test_line <- c(2, 4.5)
                  col_line = c("darkblue", "red2")
                  for(i in 1:2){
                      llines(x[fitsurv$logE[subscripts] == test_line[i]],
                             y[fitsurv$logE[subscripts] == test_line[i]],
                             col = col_line[i], lwd = 2)
                  }
                  })

## legend of top right plot
mykeyp2 <- list(
    space = "bottom", divide = 1,
    title = "Survival vs. log(egg density)", cex.title = cex,
    text = list(c(expression(Observed~survival),
                  bquote(italic(Ae.~albopictus)~proportion == .("1.00")),
                  bquote(italic(Ae.~albopictus)~proportion == .("0.35"))),
                cex = cex),
    lines = list(
        type = "b", pch = c(19, NA, NA),
        col = c(grey(.7), "darkblue", "red2"),
        size = c(1, 3, 3), lwd = 2,
        lty = c("blank", "solid", "solid")))

## top right plot (2 sub-plots)
## observed data
p2 <-   xyplot(L/E ~ logE | surf,
           data = Ealbo, subscripts = TRUE,
           xlim = extendrange(varE$logE),
           ylim = c(-.05, 1.05),
           key  = mykeyp2,
           xlab = list("log(egg density)\n", cex = cex),
           ylab = list("Survival probability", cex = cex),
           between = list(x = 1/2),
           par.strip.text = list(cex = cex),
           strip = strip.custom(bg = grey(.9),
                                strip.names = c(T, T),
                                strip.levels = c(T, T)),
           scales = list(tck = .5, cex = cex,
                         x = list(alternating = 1),
                         y = list(alternating = c(1, 2))),
           panel = function(x, y, subscripts){
               panel.grid(col = grey(.8))
               panel.abline(v = c(2, 4.5), lty = 4, col = 'red')
               grid.points(x, y, pch = 19, default.units = "native",
                           gp=gpar(size=.5, cex=.5, col=grey(.5, alpha=.5)))
           }) +
    ## fitted data
    xyplot(fit ~ logE | surf,
           data = fitsurv, subscripts = TRUE,
           panel = function(x, y, subscripts){
               ## polygon
               mini <- min(fitsurv$b[subscripts])
               maxi <- max(fitsurv$b[subscripts])
               X <- c(x[fitsurv$b[subscripts] == mini],
                      rev(x[fitsurv$b[subscripts] == maxi]))
               Y1 <- y[fitsurv$b[subscripts] == mini]
               Y2 <- rev(y[fitsurv$b[subscripts] == maxi])
                  Y <- c(Y1, Y2)
               grid.polygon(x = X, y = Y, default.units = "native",
                            gp = gpar(fill = "orange", alpha = .5, col = NA))
               ## lines
               testLine <- c(.35, 1)
               colLine <- c("red2", "darkblue")
               for(i in 1:2){
                   ## needed because the equality test "b == .035" fails !!!
                   w <-  abs(unique(fitsurv$b[subscripts]) - testLine[i]) < .0001
                   grid.lines(x[w], y[w],
                              default.units = "native",
                              gp = gpar(col = colLine[i], lwd = 2))
               }
           })


## fill the matrices for the 2 sub-plots
tests51 <- tests52 <- matrix(NA, ncol = nlev3, nrow = nlev3)
colnames(tests51) <- colnames(tests52) <- lev3
rownames(tests51) <- rownames(tests52) <- lev3

## postive differences
tests51[upper.tri(tests51)] <- ifelse(Testsurv$diff > 0, Testsurv$code, NA)

## negative diferences
tests52[upper.tri(tests52)] <- ifelse(Testsurv$diff < 0, Testsurv$code, NA)

## legend of P-value level plot
mykeyp3 <- list(
    space = "right", column = 1,
    title = "Difference \u0394 & P value", cex.title = cex,
    text = list(paste(rep(c("\u0394 > 0", "\u0394 < 0"), each = k),
                      c(c("P \u2264 0.001",
                        "0.001 < P \u2264 0.01",
                        "0.01 < P \u2264 0.05",
                        "0.05 < P"),
                      c("P \u2264 0.001",
                        "0.001 < P \u2264 0.01",
                        "0.01 < P \u2264 0.05",
                        "0.05 < P")),
                      sep = " & "),
        cex = cex),
    rect = list(col = c(mycol1, mycol2), size = 2, height = .8))

## P-value level plot (2 sub-plots)
## positivz diferences
p3 <- levelplot(tests51[1:7, -1],
                 region = TRUE, col.regions = mycol1, at = ats,
                 colorkey = FALSE, key = mykeyp3,
                 xlab = "", ylab = "",
                 scales = list(cex = cex, tck = .5,
                               x = list(rot = 45,
                                        alternating = 2))) +
    ## negative differences
     levelplot(tests52[1:7, -1],
               region = TRUE, col.regions = mycol2, at = ats,
                 colorkey = FALSE,
                 xlab = "", ylab = "") + lpmask


figcap6 <- paste0(
    "Fig. 6. Fitted survival of fourth-instar larvae (L4) emerging from ",
    "collected <em>Aedes</em> eggs by oviposition surface ",
    "(a) according to the proportion of <em>Aedes albopictus</em>, holding the egg ",
    "density constant (b) according to log(egg density), holding the proportion of <em>Aedes ",
    "albopictus</em> constant. Vertical, red-dashed lines were drawn at the tested differences ",
    "(c) pairwise tests for the differences d(<em>i</em>, <em>j</em>) in ",
    "estimate (column <em>j</em> - row <em>i</em>. Column and row labels: ",
    "`surf` oviposition surface: `leaf` (vacoa leaf) / `paper` (paper strip). ",
    "`logE` logarithm of collected eggs (2.0/4.5); ",
    "`b` proportion of <em>Aedes albopictus</em> in L4 (0.35/1.00). ",
    "The orange-shaded band represents the range of fitted survival according to the ",
    "observed range of covariates. Models were fitted with data collected ",
    "during a field experiment in La Reunion, 2020 (256 ovitrap outcomes, 11,826 eggs)."
  )

## final plot arrangement
plot_grid(
    plot_grid(
        p1, p2, ncol = 2,
        labels = c("(a)", "(b)"),
        label_fontfamily = 'serif', label_fontface = 1),
    p3, ncol = 1,
    labels = c("", "(c)"),
    label_fontfamily = 'serif', label_fontface = 1)

```

# Supplementary information

## Figures

```{r figS1, fig.cap = figcapS1} 

figcapS1 <- paste0(
    "Fig. S1. Probability for a given covariate to be present in a model kept for ",
    "multi-model averaging of daily apparent density of <em>Aedes</em> ",
    "fourth-instar larvae, using data collected during a field experiment in La Reunion, 2020.")

dotplot(covariate ~ importance | species,
        data = Impdat, subscripts = TRUE,
        xlim = c(-.05, 1.05),
        between = list(x = 1/2),
        scales = list(tck = .5, cex = cex),
        xlab = list("Probability", cex = cex),
        par.strip.text = list(cex = cex, font = 3),
        strip = strip.custom(bg = grey(.9)),
        pch = 19, col = "darkblue") +
    latticeExtra::layer(panel.abline(v = seq(0, 1, .2), col = grey(.8)),
                        under = TRUE)

```


```{r figS2, fig.cap = figcapS2}

figcapS2 <- paste0(
    "Fig. S2. Probability for a given covariate, to be present in a model ",
    "kept for multi-model averaging of fourth-instar larvae (L4) survival from <em>Aedes</em> ",
    "eggs collected during a field experiment in La Reunion, 2020. ",
    "Codes for covariates: 'logE' log-number of collected ",
    "<em>Aedes</em> eggs; 'b' proportion or <em>Aedes albopictus</em> in L4; ",
    "'surf' oviposition surface.")

dotplot(covariate ~ importance,
        data = impdat2,
        xlim = c(-.05, 1.05),
        scales = list(tck = .5, cex = cex),
        xlab = list("Probability", cex = cex),
        pch = 19, col = "darkblue") +
    latticeExtra::layer(panel.abline(v = seq(0, 1, .2), col = grey(.8)),
                        under = TRUE)

```


## Tables

<!-- Table S1. There should be written “organic matter added” too. -->


```{r tabs1}


## aegypti
tabcapS1 <- paste0(
    "Table S1. Daily apparent density of <em>Ae. aegypti</em> fourth-instar larvae ",
    " estimated with data collected during a field experiment in La Reunion, 2020.")

fs <- 14

tab1 <- subset(Fit1[order(Fit1$species, Fit1$pos, Fit1$surf, Fit1$om), ],
               select = -(1:3),
               subset = species == "aegypti")

## expression to include a line over the 3 last columns
bs <- paste0("Fitted mean and 95% bootstrap credible interval (", 
             format(B, big.mark = ","),
             " replicates)")

aha <- paste0('c(\" \" = 2, \"', bs, '\"  = 3)')

tab1$om <- factor(ifelse(tab1$om == "Y",
                         "Organic matter added to trap water",
                         "No organic matter added to trap water"))

nam <- c("  ", "Observed mean", "Estimate", "Lower limit", "Upper limit")

tabS1 <- kbl(tab1,
    caption = tabcapS1, escape = FALSE,
    row.names = FALSE, col.names = nam,
    digits = 1, format.args = list(digits = 2, nsmall = 1),
    table.attr = "style='width:100%;'") %>%
    kable_classic(html_font = "Times") %>%
    kable_styling(position = "left", font_size = fs) %>%
    row_spec(0, font_size = fs) %>%
    pack_rows(group_label = "Trap on tree canopy",
              start_row = 1, end_row = 4, indent = FALSE) %>%
    pack_rows(group_label = "Trap on the ground",
              start_row = 5, end_row = 8, indent = FALSE) %>%
    pack_rows(group_label = "Oviposition surface: vacoa leaf",
              start_row = 1, end_row = 2, indent = TRUE, bold = FALSE, italic = TRUE) %>%
    pack_rows(group_label = "Oviposition surface: paper strip",
              start_row = 3, end_row = 4, indent = TRUE, bold = FALSE, italic = TRUE) %>%
    pack_rows(group_label = "Oviposition surface: vacoa leaf",
              start_row = 5, end_row = 6, indent = TRUE, bold = FALSE, italic = TRUE) %>%
    pack_rows(group_label = "Oviposition surface: paper strip",
              start_row = 7, end_row = 8, indent = TRUE, bold = FALSE, italic = TRUE) %>%
    add_header_above(eval(parse(text = aha)), font_size = fs)

tabS1

```

<!-- Table S1. There should be written “organic matter added” too. -->

```{r tabs2}


## albopictus
tabcapS2 <- paste0(
    "Table S2. Daily apparent density of <em>Ae. albopictus</em> fourth-instar larvae ",
    "estimated with data collected during a field experiment in La Reunion, 2020.")

## table to be displayed
tab2 <- subset(Fit1[order(Fit1$species, Fit1$surf, Fit1$pos, Fit1$om), ],
               select = -(1:3),
               subset = species == "albopictus")

tab2$om  <- factor(
    ifelse(
        tab2$om == "added",
        "Organic matter added to trap water",
        "No organic matter added to trap water"))

nam <- c("  ", "Observed mean", "Estimate", "Lower limit", "Upper limit")

tabS2 <- kbl(tab2,
    caption = tabcapS2, escape = FALSE,
    row.names = FALSE, col.names = nam,
    digits = 1, format.args = list(digits = 2, nsmall = 1),
    table.attr = "style='width:100%;'") %>%
    kable_classic(html_font = "Times") %>%
    kable_styling(position = "left", font_size = fs) %>%
    row_spec(0, font_size = fs) %>%
    pack_rows(group_label = "Oviposition surface: vacoa leaf",
              start_row = 1, end_row = 4, indent = FALSE) %>%
    pack_rows(group_label = "Oviposition surface: paper strip",
              start_row = 5, end_row = 8, indent = FALSE) %>%
    pack_rows(group_label = "Trap in tree canopy",
              start_row = 1, end_row = 2, indent = TRUE, bold = FALSE, italic = TRUE) %>%
    pack_rows(group_label = "Trap on the ground",
              start_row = 3, end_row = 4, indent = TRUE, bold = FALSE, italic = TRUE) %>%
    pack_rows(group_label = "Trap in tree canopy",
              start_row = 5, end_row = 6, indent = TRUE, bold = FALSE, italic = TRUE) %>%
    pack_rows(group_label = "Trap on the ground",
              start_row = 7, end_row = 8, indent = TRUE, bold = FALSE, italic = TRUE) %>%
    add_header_above(eval(parse(text = aha)), font_size = fs)

tabS2

```


```{r tabS3}

captabS3 <- paste0(
    "Table S3. Full multi-hurdle model averaged coefficients of ",
    "<em>Ae. aegypti</em> fourth-instar larvae apparent density estimated ",
    "with data collected during a field experiment in La Reunion, 2020. ",
    "The model was made of two sub-models: (i) a zero-count Bernoulli ",
    "logistic regression (zero-prefixed coefficients), and a ",
    "negative-binomial zero-truncated count regresssion ",
    "(count-prefixed coefficients) which were jointly fitted using a ",
    "maximum-likelihood method.")
 
## coefs modèle Hurdle MMA
mma1 <- attr(Hurdle(aegy, obs = "maeg",
                    expl = c("om", "pos", "surf")),
             "mma")

coef1 <- as.data.frame(summary(mma1)$coefmat.full)
idx <- c(4, 5, 7, 9, 3, 1, 2, 6, 8)
tabS3 <- kbl(coef1[idx, ],
             caption = captabS3,
             escape = FALSE, row.names = TRUE,
             digits = 3, table.attr = "style='width:100%;'") %>%
    kable_classic(html_font = "Times") %>%
    kable_styling(position = "left", font_size = fs) %>%
    pack_rows(index = c("Zero-count Bernoulli logistic regression" = 4,
                        "Zero-truncated negative-binomial regression" = 5),
              indent = TRUE, bold = FALSE, italic = TRUE)

    tabS3

```


```{r tabS4}

captabS4 <- paste0(
    "Table S4. Full multi-hurdle model averaged coefficients of ",
    "<em>Ae. albopictus</em> ",
    "fourth-instar larvae apparent density estimated with data ",
    "collected during a field experiment in La Reunion, 2020. ",
    "The model was made of two sub-models: (i) a zero-count Bernoulli ",
    "logistic regression (zero-prefixed coefficients), and a ",
    "negative-binomial zero-truncated count regresssion (count-prefixed ",
    "coefficients) which were jointly fitted using a maximum-likelihood method.")

## coefs modèle Hurdle MMA
mma2 <- attr(Hurdle(albo, obs = "malbo",
                    expl = c("om", "pos", "surf")), "mma")
coef2 <- as.data.frame(summary(mma2)$coefmat.full)
idx <- c(4, 5, 7, 9, 3, 1, 2, 6, 8)
tabS4 <- kbl(
    coef2[idx, ],
    caption = captabS4, escape = FALSE, row.names = TRUE,
    digits = 3, table.attr = "style='width:100%;'") %>%
    kable_classic(html_font = "Times") %>%
    kable_styling(position = "left", font_size = fs) %>%
    pack_rows(index = c("Zero-count Bernoulli logistic regression" = 4,
                        "Zero-truncated negative-binomial regression" = 5),
              indent = TRUE, bold = FALSE, italic = TRUE)

    tabS4

```


```{r preptabS5, include=F}

captabS5 <- paste0(
    "Table S5. Full multi-model averaged coefficients of ",
    "fourth-instar larvae survival estimated with data ",
    "collected during a field experiment in La Reunion, 2020. ",
    "The averaged models were beta-binomial regressions of the proportion ",
    "of surviving larvae among the initial egg count.")

## coefs modèle bb MMA
fm0 <- aodml(cbind(L, E - L) ~ b + logE + surf + b:logE,
             family = "bb", data = Ealbo)
        
## fitting and ranking the set of nested models)
dd0 <- dredge(fm0, fixed = ~ 1)

## get averaged coefficients
mma0 <- model.avg(dd0,
                  subset = cumsum(weight) <= .95,
                  fit = TRUE)

coef0 <- as.data.frame(summary(mma0)$coefmat.full)

tabS5 <- kbl(
    coef0,    
    caption = captabS5,
    escape = FALSE, row.names = TRUE, digits = 3, table.attr = "style='width:100%;'") %>%
    kable_classic(html_font = "Times") %>%
    kable_styling(position = "left", font_size = fs)

```


```{r tabS5}
tabS5
```
